# Supplementary material for: The genomic landscape of estrogen receptor α binding sites in mouse mammary gland
Source: PLoS One. 2019 Aug 13;14(8):e0220311. doi: 10.1371/journal.pone.0220311 (PMC6692022; doi:10.1371/journal.pone.0220311)
Supplement: S1 Table — (XLSX) [file pone.0220311.s003.xlsx]

## Sheet: Sheet1
Supplemental Table-1. List of primers used in ChIP-qPCR
ChIP qPCR Primer Name	Primer sequences (5′-3′)
Greb-1 -3281	F- CCAGCTGCCACAATTAGAAACA
	R- CTGTAGCAGCTGGGTCATCCT
Greb-1 -33380	F- GGCAAGGCAGTCCCTGAAG
	R- GAAGTTAACCTTGTGGTTGGTATGG
Pgr +70663	F- ACTGGACTGGTTGCCTCATGT
	R-GTAAGAAGGCAAACAAACCTGTGTT
Fos +12093	F- GCTTCCGGCCCTTTGCT
	R- CCGTGGAAACCAAACAGTAAATAGA
Gata 3 +72802	F- CAGGAGATGGGAGAGGACACA
	R- TGTCCTGCCACCAGCTCTTC
Arg +97439	F- GGTCTAGCTTCGGGAATTTGAA
	R-CTGAAAAGCGTCTGGGTCACT
