# Supplementary material for: The genomic landscape of estrogen receptor α binding sites in mouse mammary gland
Source: PLoS One. 2019 Aug 13;14(8):e0220311. doi: 10.1371/journal.pone.0220311 (PMC6692022; doi:10.1371/journal.pone.0220311)
Supplement: S2 Table — (XLSX) [file pone.0220311.s004.xlsx]

## Sheet: Sheet1
Supplemental Table 2
Details of ERα ChIP-seq which includes read length, total number of reads,uniquely mapped reads, duplicated reads and the number of called peaks
Sample	Read length	Total reads	Uniquely mapped reads	% of uniquely mapped reads	Duplicated reads	Non duplicated reads	MACS peaks (pvalue cutoff = 1.00e-08)
E2 Rep1	51	73789848	58064636	0.7868	32152357	25912279	9607
E2 Rep2	51	72789307	58928888	0.809582	34267468	24661420	6819
Input	51	86861129	68312687	0.786459	5546285	62766402
Details of RNA-seq which includes read length, total number of reads, mapped reads and percentage of mapping rate
Samples	Length	Total reads	Mapped reads	% of Mapping rate
Control_Rep1	101	86587188	74238854	0.857
Control_Rep2	101	103967720	89050191	0.857
E2 Rep1	101	197717008	167915545	0.849
E2 Rep2	101	99317474	84375597	0.85
