# Supplementary material for: The genomic landscape of estrogen receptor α binding sites in mouse mammary gland
Source: PLoS One. 2019 Aug 13;14(8):e0220311. doi: 10.1371/journal.pone.0220311 (PMC6692022; doi:10.1371/journal.pone.0220311)
Supplement: S3 Table — (XLSX) [file pone.0220311.s005.xlsx]

## Sheet: Proximal Motifs
Supplemental Table-3. List of Proximal Motifs in ERalpha ChIP-seq
	Proximal Motifs
clusters	collapsed_id	factor	DNA binding domain	hits	cutoff	zscore	-10*log(pval)	similarity to top	mean_position
1	MC00333	ESR2	Hormone-nuclear Receptor Family	234	4.073	-14.028	690.776		-0.226
	MC00295	Esr1	Hormone-nuclear Receptor Family	221	2.531	-13.942	690.776	0.959	-0.231
	denovo27		None	198	4.562	-13.884	690.776	0.948	-0.244
	MC00335	ESR1	Hormone-nuclear Receptor Family	221	3.512	-12.947	690.776	0.949	-0.217
	MA0066	PPARG	Hormone-nuclear Receptor Family	213	0.079	-6.775	258.057	0.873	-0.129
	M00515	PPARG::RXRA	Hormone-nuclear Receptor Family	75	0.431	-5.881	200.135	0.822	-0.194
2	denovo20		None	190	5.021	-12.391	690.776		-0.225
3	denovo1		None	223	5.378	-11.127	652.453		-0.189
	M01268	NR1H4	Hormone-nuclear Receptor Family	226	4.881	-9.018	437.922	0.982	-0.157
	denovo0		None	237	4.021	-8.684	408.026	0.966	-0.149
	denovo12		None	158	6.343	-7.745	329.715	0.939	-0.166
	MS00657	NR2F1	Hormone-nuclear Receptor Family	236	3.485	-7.667	323.65	0.985	-0.135
	M01282	PPARA	Hormone-nuclear Receptor Family	114	6.866	-6.633	248.337	0.967	-0.173
	MC00524	Nr1d1	Hormone-nuclear Receptor Family	236	3.319	-5.641	185.902	0.905	-0.106
	M01722	RORB	Hormone-nuclear Receptor Family	81	5.799	-3.673	90.287	0.973	-0.132
	denovo16		None	82	6.841	-3.215	73.342	0.857	-0.12
4	denovo10		None	129	6.994	-10.09	541.45		-0.23
5	MC00471	Rxra	Hormone-nuclear Receptor Family	241	2.748	-9.155	450.502		-0.154
	MC00186	Nr1d2	Hormone-nuclear Receptor Family	213	4.472	-7.463	307.956	0.966	-0.139
	UP00066	HNF4A	Hormone-nuclear Receptor Family	188	4.019	-3.353	78.252	0.876	-0.082
	MC00511	Rxrg	Hormone-nuclear Receptor Family	192	3.583	-3.178	72.062	0.973	-0.079
6	denovo2		None	190	5.739	-7.416	304.405		-0.146
7	MC00512	Esrrb	Hormone-nuclear Receptor Family	241	-0.459	-6.315	227.253		-0.114
	MS00829	ESRRA	Hormone-nuclear Receptor Family	193	4.463	-5.015	151.454	0.971	-0.107
	M01132	SF1	Cys4 zinc finger of nuclear receptor type	72	7.011	-4.947	147.912	0.947	-0.173
	MC00280	NR4A1	Hormone-nuclear Receptor Family	151	5.526	-4.567	129.091	0.951	-0.113
	MC00352	Nr5a2	Hormone-nuclear Receptor Family	79	6.722	-4.135	109.395	0.933	-0.145
8	denovo3		None	238	4.103	-6.165	217.648		-0.113
9	MS00662	NR3C2	Hormone-nuclear Receptor Family	136	0.66	-4.577	129.564		-0.119
	MC00468	AR	Hormone-nuclear Receptor Family	241	-0.183	-3.638	88.924	0.93	-0.077
10	MS00684	RARG	Hormone-nuclear Receptor Family	56	5.455	-4.456	123.842		-0.181
	MS00705	Rarg	Hormone-nuclear Receptor Family	40	2.959	-3.246	74.432	0.983	-0.17
11	MS00692	RXRB	Hormone-nuclear Receptor Family	236	-3.391	-4.391	120.868		-0.088
	MS00708	Rxrb	Hormone-nuclear Receptor Family	230	-3.08	-3.847	97.245	0.995	-0.082
	MS00651	NR2C2	Hormone-nuclear Receptor Family	236	0.215	-3.479	82.866	0.982	-0.075
12	M01248	NR0B1	Hormone-nuclear Receptor Family	188	4.717	-4.3	116.724		-0.097
	M00526	NR6A1	Hormone-nuclear Receptor Family	235	-3.315	-3.54	85.173	0.885	-0.076
	MC00476	Rarg	Hormone-nuclear Receptor Family	159	4.142	-3.118	70.01	0.922	-0.085
13	M00993	TAL1	Helix-Loop-Helix Family	157	4.394	-3.987	103.07		-0.101
	MC00354	Neurod1	Helix-Loop-Helix Family	200	2.917	-3.807	95.624	0.859	-0.087
14	MS00713	THRB	Hormone-nuclear Receptor Family	234	-4.354	-3.79	94.935		-0.08
15	denovo25		None	132	5.951	-3.491	83.309		-0.1
16	denovo19		None	164	5.605	-3.365	78.7		-0.088
17	MC00130	Pparg	Hormone-nuclear Receptor Family	83	6.09	-3.3	76.349		-0.121
	MC00142	PPARG	Hormone-nuclear Receptor Family	29	7.571	-3.226	73.74	0.953	-0.197
18	denovo18		None	76	6.864	-3.296	76.194		-0.126
19	M00961	VDR	Hormone-nuclear Receptor Family	200	4.721	-3.165	71.607		-0.077
20	denovo26		None	69	6.836	-3.111	69.764		-0.127
The seqLogo and matrix in this page is the observed one, not that one in our database.

## Sheet: Distal up and Down
Supplemental Table-3. List of Distal Up and Down Motifs in ERalpha ChIP-seq
Distal Up and Down Motifs
clusters	collapsed_id	factor	DNA binding domain	hits	cutoff	zscore	-10*log(pval)	similarity to top	mean_position
1	MC00295	Esr1	Hormone-nuclear Receptor Family	3855	4.45	-85.104	690.776		-0.288
	MC00335	ESR1	Hormone-nuclear Receptor Family	3942	4.761	-83.599	690.776	0.989	-0.28
	denovo25		None	3953	2.494	-81.432	690.776	0.994	-0.272
	denovo26		None	3756	3.085	-80.769	690.776	0.975	-0.278
	denovo20		None	4313	1.426	-77.404	690.776	0.895	-0.248
	MC00333	ESR2	Hormone-nuclear Receptor Family	3738	5.623	-76.487	690.776	0.963	-0.264
2	denovo10		None	3029	4.715	-62.047	690.776		-0.24
3	denovo0		None	4575	2.578	-60.173	690.776		-0.189
	M01268	NR1H4	Hormone-nuclear Receptor Family	4656	4.755	-56.11	690.776	0.99	-0.175
	MS00657	NR2F1	Hormone-nuclear Receptor Family	4475	4.35	-54.251	690.776	0.973	-0.173
	denovo11		None	4374	3.315	-47.315	690.776	0.937	-0.153
	M01282	PPARA	Hormone-nuclear Receptor Family	2748	6.273	-42.675	690.776	0.929	-0.177
4	MA0066	PPARG	Hormone-nuclear Receptor Family	3379	1.972	-52.795	690.776		-0.194
	M00515	PPARG::RXRA	Hormone-nuclear Receptor Family	2578	-1.43	-43.336	690.776	0.91	-0.185
5	denovo5		None	4490	3.4	-49.119	690.776		-0.157
	MA0067	PAX2	Homeodomain Family	4821	3.083	-15.257	690.776	0.872	-0.052
6	MC00186	Nr1d2	Hormone-nuclear Receptor Family	4828	2.185	-47.165	690.776		-0.145
	MC00471	Rxra	Hormone-nuclear Receptor Family	4789	2.737	-44.88	690.776	0.963	-0.139
	denovo22		None	4788	0.91	-41.093	690.776	0.959	-0.128
	MC00511	Rxrg	Hormone-nuclear Receptor Family	4407	2.392	-23.542	690.776	0.904	-0.08
7	MC00512	Esrrb	Hormone-nuclear Receptor Family	4794	0.283	-38.85	690.776		-0.121
	UP00009	Nr2f2	Hormone-nuclear Receptor Family	4173	3.497	-35.88	690.776	0.92	-0.121
	UP00048	RARA	Hormone-nuclear Receptor Family	4172	3.353	-35.074	690.776	0.921	-0.118
	MS00829	ESRRA	Hormone-nuclear Receptor Family	4798	2.226	-34.249	690.776	0.982	-0.108
	MC00280	NR4A1	Hormone-nuclear Receptor Family	1346	7.072	-23.771	690.776	0.966	-0.148
	MS00665	NR4A2	Hormone-nuclear Receptor Family	4358	2.362	-23.106	690.776	0.896	-0.079
	MC00352	Nr5a2	Hormone-nuclear Receptor Family	3980	3.958	-20.018	690.776	0.959	-0.072
	M01132	SF1	Cys4 zinc finger of nuclear receptor type	4731	3.51	-19.054	690.776	0.971	-0.063
8	denovo1		None	3285	3.688	-36.67	690.776		-0.14
	MC00524	Nr1d1	Hormone-nuclear Receptor Family	4814	2.557	-35.955	690.776	0.864	-0.113
	M01722	RORB	Hormone-nuclear Receptor Family	2062	5.435	-34.31	690.776	0.948	-0.167
9	denovo14		None	4481	3.006	-33.748	690.776		-0.11
	denovo23		None	4812	-0.108	-30.524	690.776	0.831	-0.097
10	M01248	NR0B1	Hormone-nuclear Receptor Family	4753	2.693	-28.315	690.776		-0.091
	MC00476	Rarg	Hormone-nuclear Receptor Family	4804	0.925	-23.694	690.776	0.931	-0.077
	M00526	NR6A1	Hormone-nuclear Receptor Family	4608	-1.976	-21.326	690.776	0.902	-0.071
11	denovo2		None	4340	2.523	-26.917	690.776		-0.091
	denovo3		None	1451	7.08	-16.703	690.776	0.883	-0.103
12	MS00680	RARG	Hormone-nuclear Receptor Family	4405	-2.292	-25.791	690.776		-0.087
	MS00685	RORA	Hormone-nuclear Receptor Family	4787	-5.531	-25.526	690.776	0.966	-0.082
	MS00704	Rarg	Hormone-nuclear Receptor Family	4351	-3.742	-20.311	690.776	0.991	-0.07
	MC00252	Rara	Hormone-nuclear Receptor Family	4399	3.509	-17.055	690.776	0.969	-0.06
	MS00638	ESRRG	Hormone-nuclear Receptor Family	3989	-1.239	-16.848	690.776	0.938	-0.062
13	UP00066	HNF4A	Hormone-nuclear Receptor Family	4584	2.53	-25.028	690.776		-0.082
	M00964	NR1I2	Hormone-nuclear Receptor Family	4620	3.834	-15.146	690.776	0.841	-0.052
14	MC00468	AR	Hormone-nuclear Receptor Family	4532	2.529	-22.304	690.776		-0.075
	MS00662	NR3C2	Hormone-nuclear Receptor Family	3898	-0.45	-20.635	690.776	0.946	-0.075
	MC00465	NR3C1	Hormone-nuclear Receptor Family	4475	2.292	-18.262	690.776	0.976	-0.063
	MC00396	Nr3c1	Hormone-nuclear Receptor Family	3480	3.2	-17.773	690.776	0.988	-0.07
15	M00041	ATF2::JUN	Leucine zipper Family	4474	1.628	-21.127	690.776		-0.072
	MC00163	Creb1	Leucine Zipper Family	4793	0.799	-7.644	321.83	0.861	-0.029
16	MS00713	THRB	Hormone-nuclear Receptor Family	4021	-2.723	-20.352	690.776		-0.073
17	M00179	ATF2	Leucine Zipper Family	4786	-0.57	-19.737	690.776		-0.065
	M00694	E4F1	Helix-Loop-Helix Family	4748	0.038	-9.609	493.632	0.83	-0.035
18	denovo15		None	4378	2.938	-19.245	690.776		-0.067
19	MS00710	THRB	Hormone-nuclear Receptor Family	4560	-3.994	-18.85	690.776		-0.064
	MS00709	THRA	Hormone-nuclear Receptor Family	4169	-3.714	-17.434	690.776	0.984	-0.063
20	MS00658	NR2F6	Hormone-nuclear Receptor Family	3738	-1.58	-18.315	690.776		-0.069
	MS00682	RARG	Hormone-nuclear Receptor Family	4714	-5.689	-13.967	690.776	0.964	-0.048
	MS00669	Nr2f6	Hormone-nuclear Receptor Family	3789	-2.204	-13.017	690.776	0.989	-0.051
	MS00698	Rara	Hormone-nuclear Receptor Family	4393	-3.685	-11.72	690.776	0.987	-0.043
	MS00811	RARB	Hormone-nuclear Receptor Family	4174	-4.021	-10.47	580.879	0.945	-0.041
21	denovo19		None	4724	1.526	-17.436	690.776		-0.059
22	MS00711	THRB	Hormone-nuclear Receptor Family	4070	-3.354	-17.208	690.776		-0.063
23	UP00020	ATF1	Leucine zipper Family	3304	1.812	-16.831	690.776		-0.068
	MS00325	Jdp2	Leucine Zipper Family	4758	-2.567	-15.787	690.776	0.908	-0.054
	MS00320	JDP2	Leucine Zipper Family	4389	-1.167	-15.285	690.776	0.906	-0.054
	MS00313	Creb5	Leucine Zipper Family	3435	1.334	-14.538	690.776	0.901	-0.059
	MS00294	ATF7	Leucine Zipper Family	2995	0.84	-13.685	690.776	0.931	-0.06
	MS00296	BATF3	Leucine Zipper Family	4361	-4.7	-13.105	690.776	0.876	-0.048
24	MS00705	Rarg	Hormone-nuclear Receptor Family	3530	-1.936	-16.282	690.776		-0.064
	MS00684	RARG	Hormone-nuclear Receptor Family	4769	0.115	-15.215	690.776	0.986	-0.052
	MS00700	Rarb	Hormone-nuclear Receptor Family	4014	-2.167	-14.398	690.776	0.983	-0.054
	MS00641	Esrra	Hormone-nuclear Receptor Family	4689	-4.477	-13.584	690.776	0.883	-0.047
	MC00448	Nr1h2	Hormone-nuclear Receptor Family	3523	4.518	-11.209	661.622	0.852	-0.047
25	MC00456	JUND	Leucine Zipper Family	2218	4.894	-16.072	690.776		-0.08
	M00490	BACH2	Leucine Zipper Family	4152	3.332	-13.204	690.776	0.942	-0.049
	MC00349	Jun	Leucine Zipper Family	1869	6.328	-13.015	690.776	0.893	-0.073
	MC00351	FOSL1	Leucine Zipper Family	1138	5.775	-12.721	690.776	0.868	-0.092
	M00495	BACH1	Leucine Zipper Family	2905	2.854	-12.645	690.776	0.928	-0.057
	MC00371	JUNB	Leucine Zipper Family	1310	5.552	-12.343	690.776	0.897	-0.084
	MC00321	JUN	Leucine Zipper Family	1268	6	-12.297	690.776	0.895	-0.085
	MC00330	FOS	Leucine Zipper Family	1064	5.683	-12.165	690.776	0.917	-0.092
	MC00356	Tbx21	Transcription Factor T-Domain	1340	6.516	-12.049	690.776	0.849	-0.081
	MS00319	JDP2	Leucine Zipper Family	1148	5.611	-10.894	626.581	0.918	-0.081
	MS00336	NFE2	Leucine Zipper Family	778	5.973	-10.862	623.018	0.904	-0.098
	MS00324	Jdp2	Leucine Zipper Family	1112	5.196	-10.83	619.533	0.941	-0.082
26	M00483	ATF6	Leucine Zipper Family	4591	0.96	-16.059	690.776		-0.055
27	MC00530	TFAP2A	Helix-Loop-Helix Family	4816	-1.256	-15.097	690.776		-0.051
	MC00374	TFAP2C	Helix-Loop-Helix Family	4496	1.363	-11.751	690.776	0.973	-0.043
	UP00087	Tcfap2c	Helix-Loop-Helix Family	4492	1.708	-9.832	515.531	0.872	-0.037
	UP00028	Tcfap2e	Helix-Loop-Helix Family	4245	1.794	-9.2	454.721	0.883	-0.036
	MS00229	TFAP2B	Helix-Loop-Helix Family	4040	2.258	-6.502	239.525	0.823	-0.028
	MS00240	Tcfap2a	Helix-Loop-Helix Family	3840	2.801	-6.184	218.854	0.803	-0.028
28	MC00121	Cebpb	Leucine Zipper Family	1348	6.277	-14.789	690.776		-0.096
	MC00122	Cebpa	Leucine Zipper Family	1256	6.478	-14.77	690.776	0.983	-0.1
	MS00299	CEBPD	Leucine Zipper Family	2099	4.25	-14.211	690.776	0.876	-0.074
	MS00300	CEBPE	Leucine Zipper Family	1485	5.688	-14.2	690.776	0.873	-0.089
	MC00273	CEBPA	Leucine Zipper Family	1518	5.423	-14.021	690.776	0.94	-0.087
	MC00272	CEBPB	Leucine Zipper Family	1511	5.929	-13.733	690.776	0.949	-0.085
	MS00302	CEBPG	Leucine Zipper Family	1332	4.307	-13.28	690.776	0.859	-0.088
29	MS00308	CREB3	Leucine Zipper Family	4821	-1.535	-14.489	690.776		-0.049
	MS00342	XBP1	Leucine Zipper Family	4736	-0.279	-11.567	690.776	0.954	-0.041
	MS00304	CREB3L1	Leucine Zipper Family	4824	-2.951	-8.606	401.146	0.976	-0.032
30	MS00694	RXRG	Hormone-nuclear Receptor Family	4405	-3.592	-14.23	690.776		-0.051
31	MS00692	RXRB	Hormone-nuclear Receptor Family	4711	-3.333	-13.629	690.776		-0.047
	MC00134	Ppara	Hormone-nuclear Receptor Family	2602	5.396	-12.183	690.776	0.906	-0.058
	MS00708	Rxrb	Hormone-nuclear Receptor Family	4663	-3.128	-12.159	690.776	0.997	-0.043
	MA0017	NR2F1	Hormone-nuclear Receptor Family	4678	1.502	-11.257	667.122	0.93	-0.041
	MS00651	NR2C2	Hormone-nuclear Receptor Family	2673	3.315	-10.509	585.011	0.986	-0.051
	MC00344	Hnf4a	Hormone-nuclear Receptor Family	3205	4.607	-7.222	289.895	0.915	-0.035
	M01728	NR2F6	Hormone-nuclear Receptor Family	3442	4.533	-4.735	137.226	0.891	-0.025
	M01650	NR2E3	Hormone-nuclear Receptor Family	4211	0.693	-4.392	120.887	0.934	-0.021
	MC00432	HNF4A	Hormone-nuclear Receptor Family	4464	2.261	-3.765	93.928	0.844	-0.019
32	MS00086	Meis2	Homeodomain Family	4374	4.549	-13.565	690.776		-0.049
	MS00088	Meis3	Homeodomain Family	4654	3.917	-11.976	690.776	0.999	-0.043
	MS00084	MEIS3	Homeodomain Family	4461	3.859	-11.812	690.776	0.984	-0.043
	MS00083	MEIS2	Homeodomain Family	4673	2.955	-10.713	606.836	0.968	-0.039
33	denovo8		None	3626	5.93	-13.421	690.776		-0.054
34	MA0161	NFIC	Nuclear Factor I-CCAAT-binding Transcription Factor (NFI-CTF) Family	3578	5.205	-13.033	690.776		-0.053
	MS00820	NFIA	Nuclear Factor I-CCAAT-binding Transcription Factor (NFI-CTF) Family	2084	5.786	-11.472	690.776	0.97	-0.062
	MS00822	NFIX	Nuclear Factor I-CCAAT-binding Transcription Factor (NFI-CTF) Family	4071	4.783	-7.611	319.251	0.989	-0.032
35	M00979	PAX6	Homeodomain Family	4718	0.088	-12.402	690.776		-0.044
36	M00514	ATF4	Leucine Zipper Family	4810	-0.191	-12.267	690.776		-0.043
37	MS00115	NFIX	Nuclear Factor I-CCAAT-binding Transcription Factor (NFI-CTF) Family	4707	-0.069	-12.265	690.776		-0.043
	MS00114	NFIB	Nuclear Factor I-CCAAT-binding Transcription Factor (NFI-CTF) Family	4758	-2.727	-11.473	690.776	0.975	-0.041
	MC00475	Nfic	Nuclear Factor I-CCAAT-binding Transcription Factor (NFI-CTF) Family	3169	4.912	-8.402	383.616	0.948	-0.039
38	M00983	MAF	Leucine zipper Family	2995	5.345	-11.994	690.776		-0.054
	MC00339	NFE2L2	Leucine Zipper Family	3816	2.048	-10.24	556.794	0.907	-0.042
39	UP00010	Tcfap2b	Helix-Loop-Helix Family	4812	-0.827	-11.955	690.776		-0.042
	MS00239	Tcfap2a	Helix-Loop-Helix Family	4744	0.439	-11.574	690.776	0.92	-0.041
	MS00228	TFAP2B	Helix-Loop-Helix Family	4415	2.228	-11.077	646.842	0.953	-0.041
40	M00961	VDR	Hormone-nuclear Receptor Family	4828	1.921	-11.627	690.776		-0.041
41	MS00392	Foxg1	Forkhead Domain Family	4685	0.927	-11.594	690.776		-0.042
	MS00398	Foxk1	Forkhead Domain Family	4771	-2.267	-5.163	159.248	0.931	-0.022
	MS00361	FOXG1	Forkhead Domain Family	4612	-1.242	-5.113	156.586	0.89	-0.022
	MS00371	FOXK1	Forkhead Domain Family	4637	-1.171	-4.506	126.21	0.885	-0.021
	MS00394	Foxj3	Forkhead Domain Family	116	7.305	-3.445	81.608	0.901	-0.106
42	MS00343	FOXB1	Forkhead Domain Family	4639	0.456	-11.333	675.741		-0.041
43	MC00170	PGR	Hormone-nuclear Receptor Family	4671	2.888	-11.287	670.486		-0.041
44	MS00337	NFIL3	Leucine Zipper Family	3831	3.178	-10.575	591.965		-0.043
	MS00317	HLF	Leucine Zipper Family	4084	2.543	-6.62	247.408	0.968	-0.029
	MS00315	DBP	Leucine Zipper Family	3695	2.003	-5.448	174.832	0.927	-0.026
45	MS00311	Creb3l2	Leucine Zipper Family	4775	-2.368	-10.547	588.992		-0.038
46	MS00230	TFAP2B	Helix-Loop-Helix Family	4719	-0.803	-10.216	554.404		-0.037
	MS00241	Tcfap2a	Helix-Loop-Helix Family	4571	0.533	-8.572	398.198	0.968	-0.033
	MS00227	TFAP2A	Helix-Loop-Helix Family	4603	0.744	-7.411	304.042	0.986	-0.029
47	MS00293	ATF4	Leucine Zipper Family	1157	5.281	-10.074	539.782		-0.075
	MS00295	Atf4	Leucine Zipper Family	1310	3.696	-7.128	283.028	0.972	-0.054
48	MC00130	Pparg	Hormone-nuclear Receptor Family	2115	5.716	-9.832	515.479		-0.054
	MC00467	RXRA	Hormone-nuclear Receptor Family	799	7.205	-8.256	371.241	0.986	-0.077
	MC00142	PPARG	Hormone-nuclear Receptor Family	1335	6.498	-6.396	232.524	0.961	-0.049
49	MC00358	Ebf1	Helix-Loop-Helix Family	896	6.788	-9.717	504.106		-0.083
50	M00647	NR1H3	Hormone-nuclear Receptor Family	4518	-2.301	-9.222	456.74		-0.035
51	MC00412	VDR	Hormone-nuclear Receptor Family	4735	1.759	-9.058	441.625		-0.034
	M00518	PPARG::RXRA	Hormone-nuclear Receptor Family	4816	-2.636	-4.958	148.501	0.816	-0.021
52	MS00686	RORA	Hormone-nuclear Receptor Family	4043	-5.574	-8.56	397.136		-0.035
53	MC00311	FOXA1	Forkhead Domain Family	1474	6.488	-7.998	349.974		-0.055
	MC00105	Foxa2	Forkhead Domain Family	1223	7.413	-7.215	289.387	0.994	-0.056
	MC00416	Rbfox2	Forkhead Domain Family	1585	6.776	-7.115	282.102	0.995	-0.049
	MC00217	FOXA2	Forkhead Domain Family	2228	5.501	-7.108	281.636	0.987	-0.041
	MC00104	Foxa1	Forkhead Domain Family	2130	6.058	-4.841	142.55	0.953	-0.032
	MC00250	Nkx3-1	Homeodomain Family	734	8.289	-4.214	112.882	0.941	-0.049
54	MS00085	MEIS3	Homeodomain Family	4802	-0.255	-7.646	322.011		-0.029
	MS00096	TGIF2	Homeodomain Family	4637	-1.871	-7.398	303.061	0.988	-0.029
	MS00093	Pknox2	Homeodomain Family	4632	-3.42	-7.079	279.488	0.985	-0.028
	MS00089	Meis3	Homeodomain Family	4581	-0.249	-6.981	272.486	0.993	-0.028
	MS00095	TGIF2LX	Homeodomain Family	4588	-2.845	-6.917	267.954	0.982	-0.028
	MS00091	PKNOX1	Homeodomain Family	4607	-3.182	-6.791	259.135	0.978	-0.027
	MS00092	PKNOX2	Homeodomain Family	4110	-1.702	-6.726	254.649	0.982	-0.029
	MS00094	TGIF1	Homeodomain Family	4717	-4.139	-6.378	231.354	0.975	-0.026
	MS00087	Meis2	Homeodomain Family	4808	0.883	-5.95	204.279	0.998	-0.024
55	MS00727	ZBTB49	BetaBetaAlpha-zinc finger Family	3507	-1.664	-7.502	310.911		-0.034
56	M00733	SMAD4	MH1 Domain Family	4789	0.551	-7.234	290.812		-0.028
57	M00646	HNF1B	Homeodomain Family	535	7.43	-6.82	261.184		-0.081
58	MS00668	Nr2e1	Hormone-nuclear Receptor Family	4092	1.909	-6.787	258.883		-0.029
59	M00621	CEBPD	Leucine Zipper Family	1689	6.026	-6.425	234.409		-0.044
60	M01177	SREBF2	Helix-Loop-Helix Family	3579	4.889	-6.216	220.903		-0.029
61	MS00652	NR2E1	Hormone-nuclear Receptor Family	2840	5.376	-6.049	210.42		-0.032
62	MC00312	RUNX1	Runt Domain Family	748	7.313	-5.841	197.681		-0.061
	MC00215	RUNX2	Runt Domain Family	1497	6.429	-5.349	169.337	0.988	-0.041
	MC00413	Runx1	Runt Domain Family	1058	7.059	-4.763	138.641	0.989	-0.044
	MS00177	RUNX3	Runt Domain Family	495	7.541	-3.53	84.802	0.979	-0.053
63	M00644	UBP1	CP2 Transcription Factor Domain Family	2982	5.384	-5.83	197.05		-0.031
	MC00305	Sox6	High Mobility Group (Box) Family	2359	5.243	-3.607	87.73	0.845	-0.025
64	MC00328	Zfx	BetaBetaAlpha-zinc finger Family	4275	0.767	-5.74	191.702		-0.025
65	MC00154	Jund	Leucine Zipper Family	1730	5.864	-5.512	178.483		-0.039
	MC00411	BATF	Leucine zipper Family	377	8.277	-3.546	85.383	0.99	-0.061
	MC00227	IRF4	Interferon Regulatory Factor	142	9.489	-3.116	69.944	0.982	-0.09
66	MS00090	HINFP1	BetaBetaAlpha-zinc finger Family	4374	-6.888	-5.318	167.654		-0.024
67	MC00120	GATA1	GATA Domain Family	544	7.827	-5.181	160.176		-0.066
	MC00504	Scx	Helix-Loop-Helix Family	238	8.582	-4.122	108.84	0.964	-0.084
	MC00118	GATA2	GATA Domain Family	366	8.615	-4.032	104.942	0.97	-0.067
	MC00505	POLR2B	DNA Polymerase-Beta Family	572	7.526	-3.749	93.3	0.995	-0.051
	MC00326	Gata3	GATA Domain Family	28	9.608	-3.685	90.747	0.978	-0.221
	MC00327	Gata1	GATA Domain Family	545	7.977	-3.229	73.844	0.986	-0.048
68	MC00183	Snai1	BetaBetaAlpha-zinc finger Family	4808	0.542	-5.172	159.702		-0.022
	MC00174	REST	BetaBetaAlpha-zinc finger Family	3709	2.169	-3.58	86.697	0.925	-0.02
69	MS00326	MAFF	Leucine Zipper Family	4168	-0.982	-5.161	159.102		-0.024
70	MS00079	HINFP1	BetaBetaAlpha-zinc finger Family	4067	-6.893	-4.93	147.04		-0.023
71	MA0145	Tcfcp2l1	CP2 Transcription Factor Domain Family	3382	3.885	-4.836	142.296		-0.025
	MC00518	Tfcp2	CP2 Transcription Factor Domain Family	4828	-3.914	-3.741	92.99	0.863	-0.018
	M01592	TFCP2L1	Grainyhead	4816	-0.303	-3.168	71.731	0.878	-0.016
72	MC00347	STAT4	Stat Protein Family	570	7.965	-4.509	126.363		-0.058
	MC00204	Stat5b	Stat Protein Family	436	7.947	-3.875	98.385	0.914	-0.06
	MC00453	STAT5A	Stat Protein Family	707	7.295	-3.216	73.383	0.888	-0.042
	MC00452	STAT5B	Stat Protein Family	831	6.775	-3.19	72.469	0.922	-0.039
73	MC00370	Npas4	Helix-Loop-Helix Family	127	9.118	-4.318	117.523		-0.118
74	MS00256	HES7	Helix-Loop-Helix Family	4168	-2.92	-4.226	113.414		-0.021
	MS00255	HES5	Helix-Loop-Helix Family	4800	-4.196	-4.079	106.952	0.982	-0.019
75	M00072	TFCP2	CP2 Transcription Factor Domain Family	4789	1.078	-3.965	102.125		-0.019
76	M01123	NANOG	Homeodomain Family	3246	3.936	-3.822	96.217		-0.022
77	M01709	MAFA	Leucine Zipper Family	1474	6.364	-3.773	94.243		-0.032
78	M00468	KLF12	BetaBetaAlpha-zinc finger Family	1433	5.878	-3.691	90.993		-0.032
79	M01596	GLI3	BetaBetaAlpha-zinc finger Family	4789	0.889	-3.42	80.672		-0.017
80	MS00128	PAX9	Homeodomain Family	4497	-3.381	-3.255	74.751		-0.017
	MS00118	PAX2	Homeodomain Family	3151	0.617	-3.238	74.152	0.914	-0.02
81	UP00197	HOXC9	Homeodomain Family	121	9.347	-3.215	73.368		-0.099
The seqLogo and matrix in this page is the observed one, not that one in our database.
The MDSeqPos results are classified into several groups depend on their sequence logo similarity.
For the "zscore" column with negative number, the smaller means more enriched. e.g. these with zscore < -15 are much much better.
For "similarity to top" column, it calculate a similarity score[1] with the top one in this class based on weighted PCC.
[1] Jiang P, Singh M. CCAT: Combinatorial Code Analysis Tool for transcriptional regulation. Nucleic Acids Res. 2014 Mar 1;42(5):2833-47.
