# Supplementary material for: The genomic landscape of estrogen receptor α binding sites in mouse mammary gland
Source: PLoS One. 2019 Aug 13;14(8):e0220311. doi: 10.1371/journal.pone.0220311 (PMC6692022; doi:10.1371/journal.pone.0220311)
Supplement: S4 Table — (XLSX) [file pone.0220311.s006.xlsx]

## Sheet: Sheet1
Supplemental Table 4
Motif Enrichment Analysis by HOMER
Total Target Sequences = 6238, Total Background Sequences = 43267
Rank	Motif Name	P-value	log P-pvalue	q-value (Benjamini)	# Target Sequences with Motif	% of Targets Sequences with Motif	# Background Sequences with Motif	% of Background Sequences with Motif	Motif File	SVG
1	ERE(NR),IR3/MCF7-ERa-ChIP-Seq(Unpublished)/Homer	1e-2339	-5388	0	2810	0.4505	1440.8	0.0333	motif file (matrix)	svg
2	COUP-TFII(NR)/Artia-Nr2f2-ChIP-Seq(GSE46497)/Homer	1e-732	-1687	0	3385	0.5427	8985.8	0.2078	motif file (matrix)	svg
3	EAR2(NR)/K562-NR2F6-ChIP-Seq(Encode)/Homer	1e-688	-1584	0	2922	0.4685	7046.6	0.163	motif file (matrix)	svg
4	COUP-TFII(NR)/K562-NR2F1-ChIP-Seq(Encode)/Homer	1e-589	-1358	0	2865	0.4594	7517.2	0.1739	motif file (matrix)	svg
5	THRb(NR)/Liver-NR1A2-ChIP-Seq(GSE52613)/Homer	1e-477	-1100	0	4887	0.7835	21432.4	0.4957	motif file (matrix)	svg
6	RARa(NR)/K562-RARa-ChIP-Seq(Encode)/Homer	1e-322	-743.1	0	3721	0.5966	15427	0.3568	motif file (matrix)	svg
7	Esrrb(NR)/mES-Esrrb-ChIP-Seq(GSE11431)/Homer	1e-272	-627.9	0	1410	0.2261	3481	0.0805	motif file (matrix)	svg
8	Erra(NR)/HepG2-Erra-ChIP-Seq(GSE31477)/Homer	1e-218	-502.1	0	2873	0.4606	11808.3	0.2731	motif file (matrix)	svg
9	ARE(NR)/LNCAP-AR-ChIP-Seq(GSE27824)/Homer	1e-167	-386.3	0	680	0.109	1357.1	0.0314	motif file (matrix)	svg
10	Reverb(NR),DR2/RAW-Reverba.biotin-ChIP-Seq(GSE45914)/Homer	1e-133	-306.6	0	410	0.0657	638.9	0.0148	motif file (matrix)	svg
11	CEBP(bZIP)/ThioMac-CEBPb-ChIP-Seq(GSE21512)/Homer	1e-127	-294.7	0	824	0.1321	2246.3	0.052	motif file (matrix)	svg
12	GRE(NR),IR3/RAW264.7-GRE-ChIP-Seq(Unpublished)/Homer	1e-116	-267.2	0	497	0.0797	1025.5	0.0237	motif file (matrix)	svg
13	JunB(bZIP)/DendriticCells-Junb-ChIP-Seq(GSE36099)/Homer	1e-102	-236.7	0	775	0.1243	2292.5	0.053	motif file (matrix)	svg
14	Atf1(bZIP)/K562-ATF1-ChIP-Seq(GSE31477)/Homer	1e-99	-230.1	0	865	0.1387	2744	0.0635	motif file (matrix)	svg
15	NF1-halfsite(CTF)/LNCaP-NF1-ChIP-Seq(Unpublished)/Homer	1e-98	-227.4	0	1881	0.3016	8212.7	0.1899	motif file (matrix)	svg
16	BATF(bZIP)/Th17-BATF-ChIP-Seq(GSE39756)/Homer	1e-97	-224.7	0	872	0.1398	2807.5	0.0649	motif file (matrix)	svg
17	Fra1(bZIP)/BT549-Fra1-ChIP-Seq(GSE46166)/Homer	1e-94	-218.5	0	740	0.1186	2222.6	0.0514	motif file (matrix)	svg
18	NF1(CTF)/LNCAP-NF1-ChIP-Seq(Unpublished)/Homer	1e-90	-208.2	0	600	0.0962	1647.8	0.0381	motif file (matrix)	svg
19	Atf3(bZIP)/GBM-ATF3-ChIP-Seq(GSE33912)/Homer	1e-90	-207.6	0	834	0.1337	2722	0.063	motif file (matrix)	svg
20	RORgt(NR)/EL4-RORgt.Flag-ChIP-Seq(GSE56019)/Homer	1e-89	-207	0	309	0.0495	531	0.0123	motif file (matrix)	svg
21	RORgt(NR)/EL4-RORgt.Flag-ChIP-Seq(GSE56019)/Homer	1e-89	-207	0	309	0.0495	531	0.0123	motif file (matrix)	svg
22	Fra2(bZIP)/Striatum-Fra2-ChIP-Seq(GSE43429)/Homer	1e-88	-203	0	676	0.1084	2008.2	0.0464	motif file (matrix)	svg
23	Atf7(bZIP)/3T3L1-Atf7-ChIP-Seq(GSE56872)/Homer	1e-87	-201.4	0	667	0.1069	1975.7	0.0457	motif file (matrix)	svg
24	Nur77(NR)/K562-NR4A1-ChIP-Seq(GSE31363)/Homer	1e-85	-198	0	361	0.0579	730.8	0.0169	motif file (matrix)	svg
25	PR(NR)/T47D-PR-ChIP-Seq(GSE31130)/Homer	1e-85	-195.8	0	2321	0.3721	11201.3	0.2591	motif file (matrix)	svg
26	AP-1(bZIP)/ThioMac-PU.1-ChIP-Seq(GSE21512)/Homer	1e-84	-195.1	0	930	0.1491	3272.3	0.0757	motif file (matrix)	svg
27	RORa(NR)/Liver-Rora-ChIP-Seq(GSE101115)/Homer	1e-83	-192	0	303	0.0486	545.6	0.0126	motif file (matrix)	svg
28	Fosl2(bZIP)/3T3L1-Fosl2-ChIP-Seq(GSE56872)/Homer	1e-80	-185.3	0	526	0.0843	1428.9	0.033	motif file (matrix)	svg
29	Foxa2(Forkhead)/Liver-Foxa2-ChIP-Seq(GSE25694)/Homer	1e-79	-182.6	0	893	0.1432	3169.9	0.0733	motif file (matrix)	svg
30	HLF(bZIP)/HSC-HLF.Flag-ChIP-Seq(GSE69817)/Homer	1e-76	-175	0	788	0.1263	2695.9	0.0624	motif file (matrix)	svg
31	NFIL3(bZIP)/HepG2-NFIL3-ChIP-Seq(Encode)/Homer	1e-75	-173.4	0	642	0.1029	2005.3	0.0464	motif file (matrix)	svg
32	Nr5a2(NR)/Pancreas-LRH1-ChIP-Seq(GSE34295)/Homer	1e-74	-171.7	0	1069	0.1714	4162.8	0.0963	motif file (matrix)	svg
33	Atf2(bZIP)/3T3L1-Atf2-ChIP-Seq(GSE56872)/Homer	1e-73	-170.2	0	502	0.0805	1391.3	0.0322	motif file (matrix)	svg
34	Foxa3(Forkhead)/Liver-Foxa3-ChIP-Seq(GSE77670)/Homer	1e-70	-162.6	0	448	0.0718	1193.5	0.0276	motif file (matrix)	svg
35	FOXA1(Forkhead)/LNCAP-FOXA1-ChIP-Seq(GSE27824)/Homer	1e-69	-159.7	0	1188	0.1905	4910	0.1136	motif file (matrix)	svg
36	c-Jun-CRE(bZIP)/K562-cJun-ChIP-Seq(GSE31477)/Homer	1e-69	-159.6	0	449	0.072	1211	0.028	motif file (matrix)	svg
37	RORg(NR)/Liver-Rorc-ChIP-Seq(GSE101115)/Homer	1e-67	-155.3	0	213	0.0342	338.7	0.0078	motif file (matrix)	svg
38	FOXA1(Forkhead)/MCF7-FOXA1-ChIP-Seq(GSE26831)/Homer	1e-65	-151.4	0	1001	0.1605	3965.3	0.0917	motif file (matrix)	svg
39	Jun-AP1(bZIP)/K562-cJun-ChIP-Seq(GSE31477)/Homer	1e-63	-146.3	0	394	0.0632	1034.1	0.0239	motif file (matrix)	svg
40	FOXM1(Forkhead)/MCF7-FOXM1-ChIP-Seq(GSE72977)/Homer	1e-63	-146	0	1064	0.1706	4353.1	0.1007	motif file (matrix)	svg
41	THRa(NR)/C17.2-THRa-ChIP-Seq(GSE38347)/Homer	1e-59	-137.4	0	569	0.0912	1865.8	0.0432	motif file (matrix)	svg
42	THRb(NR)/HepG2-THRb.Flag-ChIP-Seq(Encode)/Homer	1e-59	-136.5	0	697	0.1118	2498.4	0.0578	motif file (matrix)	svg
43	Fox:Ebox(Forkhead,bHLH)/Panc1-Foxa2-ChIP-Seq(GSE47459)/Homer	1e-58	-134.2	0	1046	0.1677	4362.9	0.1009	motif file (matrix)	svg
44	CEBP:AP1(bZIP)/ThioMac-CEBPb-ChIP-Seq(GSE21512)/Homer	1e-57	-132.3	0	735	0.1178	2721.7	0.0629	motif file (matrix)	svg
45	GRE(NR),IR3/A549-GR-ChIP-Seq(GSE32465)/Homer	1e-56	-129	0	261	0.0418	569.6	0.0132	motif file (matrix)	svg
46	RXR(NR),DR1/3T3L1-RXR-ChIP-Seq(GSE13511)/Homer	1e-54	-125.1	0	1204	0.193	5342	0.1236	motif file (matrix)	svg
47	EBF2(EBF)/BrownAdipose-EBF2-ChIP-Seq(GSE97114)/Homer	1e-52	-120.1	0	952	0.1526	3978.8	0.092	motif file (matrix)	svg
48	PGR(NR)/EndoStromal-PGR-ChIP-Seq(GSE69539)/Homer	1e-49	-114.1	0	334	0.0536	918.5	0.0212	motif file (matrix)	svg
49	FOXK1(Forkhead)/HEK293-FOXK1-ChIP-Seq(GSE51673)/Homer	1e-48	-111.5	0	937	0.1502	3979.2	0.092	motif file (matrix)	svg
50	Tgif2(Homeobox)/mES-Tgif2-ChIP-Seq(GSE55404)/Homer	1e-47	-109.6	0	3036	0.4868	17105.3	0.3956	motif file (matrix)	svg
51	Atf4(bZIP)/MEF-Atf4-ChIP-Seq(GSE35681)/Homer	1e-46	-107.6	0	320	0.0513	887.5	0.0205	motif file (matrix)	svg
52	SF1(NR)/H295R-Nr5a1-ChIP-Seq(GSE44220)/Homer	1e-44	-103.4	0	727	0.1166	2912.7	0.0674	motif file (matrix)	svg
53	PPARE(NR),DR1/3T3L1-Pparg-ChIP-Seq(GSE13511)/Homer	1e-44	-101.9	0	1026	0.1645	4580.1	0.1059	motif file (matrix)	svg
54	PPARa(NR),DR1/Liver-Ppara-ChIP-Seq(GSE47954)/Homer	1e-43	-100.5	0	1128	0.1809	5182.2	0.1199	motif file (matrix)	svg
55	AP-2gamma(AP2)/MCF7-TFAP2C-ChIP-Seq(GSE21234)/Homer	1e-43	-99.79	0	938	0.1504	4105.7	0.095	motif file (matrix)	svg
56	Foxo3(Forkhead)/U2OS-Foxo3-ChIP-Seq(E-MTAB-2701)/Homer	1e-42	-98.81	0	688	0.1103	2745.2	0.0635	motif file (matrix)	svg
57	AP-2alpha(AP2)/Hela-AP2alpha-ChIP-Seq(GSE31477)/Homer	1e-39	-91.23	0	726	0.1164	3020	0.0698	motif file (matrix)	svg
58	FoxL2(Forkhead)/Ovary-FoxL2-ChIP-Seq(GSE60858)/Homer	1e-39	-90.33	0	744	0.1193	3126.2	0.0723	motif file (matrix)	svg
59	FOXK2(Forkhead)/U2OS-FOXK2-ChIP-Seq(E-MTAB-2204)/Homer	1e-38	-88.67	0	602	0.0965	2378.8	0.055	motif file (matrix)	svg
60	EBF(EBF)/proBcell-EBF-ChIP-Seq(GSE21978)/Homer	1e-38	-87.74	0	277	0.0444	793.3	0.0183	motif file (matrix)	svg
61	Tgif1(Homeobox)/mES-Tgif1-ChIP-Seq(GSE55404)/Homer	1e-32	-74.4	0	2840	0.4553	16483.6	0.3812	motif file (matrix)	svg
62	Nr5a2(NR)/mES-Nr5a2-ChIP-Seq(GSE19019)/Homer	1e-32	-73.82	0	721	0.1156	3171.5	0.0734	motif file (matrix)	svg
63	Foxf1(Forkhead)/Lung-Foxf1-ChIP-Seq(GSE77951)/Homer	1e-31	-73.49	0	738	0.1183	3270.1	0.0756	motif file (matrix)	svg
64	GATA(Zf),IR3/iTreg-Gata3-ChIP-Seq(GSE20898)/Homer	1e-28	-65.35	0	168	0.0269	430.9	0.01	motif file (matrix)	svg
65	Tlx?(NR)/NPC-H3K4me1-ChIP-Seq(GSE16256)/Homer	1e-28	-64.95	0	504	0.0808	2072.7	0.0479	motif file (matrix)	svg
66	EBF1(EBF)/Near-E2A-ChIP-Seq(GSE21512)/Homer	1e-27	-62.77	0	937	0.1502	4557.6	0.1054	motif file (matrix)	svg
67	FOXP1(Forkhead)/H9-FOXP1-ChIP-Seq(GSE31006)/Homer	1e-26	-62.08	0	394	0.0632	1518.1	0.0351	motif file (matrix)	svg
68	AR-halfsite(NR)/LNCaP-AR-ChIP-Seq(GSE27824)/Homer	1e-26	-60.26	0	3270	0.5243	19747.1	0.4567	motif file (matrix)	svg
69	Bach2(bZIP)/OCILy7-Bach2-ChIP-Seq(GSE44420)/Homer	1e-25	-58.25	0	267	0.0428	911.1	0.0211	motif file (matrix)	svg
70	Chop(bZIP)/MEF-Chop-ChIP-Seq(GSE35681)/Homer	1e-23	-54.98	0	219	0.0351	704.6	0.0163	motif file (matrix)	svg
71	Stat3(Stat)/mES-Stat3-ChIP-Seq(GSE11431)/Homer	1e-23	-54.03	0	459	0.0736	1937.2	0.0448	motif file (matrix)	svg
72	STAT5(Stat)/mCD4+-Stat5-ChIP-Seq(GSE12346)/Homer	1e-23	-53.83	0	332	0.0532	1267.7	0.0293	motif file (matrix)	svg
73	RAR:RXR(NR),DR5/ES-RAR-ChIP-Seq(GSE56893)/Homer	1e-23	-53.29	0	70	0.0112	109.9	0.0025	motif file (matrix)	svg
74	NF1:FOXA1(CTF,Forkhead)/LNCAP-FOXA1-ChIP-Seq(GSE27824)/Homer	1e-23	-53.18	0	94	0.0151	188.9	0.0044	motif file (matrix)	svg
75	Foxo1(Forkhead)/RAW-Foxo1-ChIP-Seq(Fan_et_al.)/Homer	1e-23	-53.16	0	1557	0.2496	8546.5	0.1977	motif file (matrix)	svg
76	Stat3+il21(Stat)/CD4-Stat3-ChIP-Seq(GSE19198)/Homer	1e-22	-51.08	0	615	0.0986	2842.9	0.0658	motif file (matrix)	svg
77	STAT4(Stat)/CD4-Stat4-ChIP-Seq(GSE22104)/Homer	1e-21	-48.46	0	761	0.122	3728.7	0.0862	motif file (matrix)	svg
78	Bcl11a(Zf)/HSPC-BCL11A-ChIP-Seq(GSE104676)/Homer	1e-20	-47.4	0	713	0.1143	3461.9	0.0801	motif file (matrix)	svg
79	Tcf21(bHLH)/ArterySmoothMuscle-Tcf21-ChIP-Seq(GSE61369)/Homer	1e-20	-47.08	0	866	0.1388	4376.8	0.1012	motif file (matrix)	svg
80	GATA3(Zf)/iTreg-Gata3-ChIP-Seq(GSE20898)/Homer	1e-20	-46.2	0	1066	0.1709	5610.7	0.1298	motif file (matrix)	svg
81	STAT1(Stat)/HelaS3-STAT1-ChIP-Seq(GSE12782)/Homer	1e-18	-43.39	0	270	0.0433	1035.7	0.024	motif file (matrix)	svg
82	RAR:RXR(NR),DR5/ES-RAR-ChIP-Seq(GSE56893)/Homer	1e-18	-42.44	0	296	0.0475	1178.7	0.0273	motif file (matrix)	svg
83	TEAD1(TEAD)/HepG2-TEAD1-ChIP-Seq(Encode)/Homer	1e-17	-40.28	0	755	0.1211	3824	0.0884	motif file (matrix)	svg
84	TR4(NR),DR1/Hela-TR4-ChIP-Seq(GSE24685)/Homer	1e-16	-38.75	0	178	0.0285	611.5	0.0141	motif file (matrix)	svg
85	Gata6(Zf)/HUG1N-GATA6-ChIP-Seq(GSE51936)/Homer	1e-16	-37.89	0	659	0.1057	3289.6	0.0761	motif file (matrix)	svg
86	GATA(Zf),IR4/iTreg-Gata3-ChIP-Seq(GSE20898)/Homer	1e-16	-36.99	0	91	0.0146	230.5	0.0053	motif file (matrix)	svg
87	Gata4(Zf)/Heart-Gata4-ChIP-Seq(GSE35151)/Homer	1e-15	-35.57	0	720	0.1154	3694.9	0.0855	motif file (matrix)	svg
88	JunD(bZIP)/K562-JunD-ChIP-Seq/Homer	1e-15	-34.71	0	121	0.0194	369.6	0.0085	motif file (matrix)	svg
89	Gata2(Zf)/K562-GATA2-ChIP-Seq(GSE18829)/Homer	1e-14	-33.67	0	494	0.0792	2383.9	0.0551	motif file (matrix)	svg
90	FXR(NR),IR1/Liver-FXR-ChIP-Seq(Chong_et_al.)/Homer	1e-14	-32.59	0	392	0.0629	1811.7	0.0419	motif file (matrix)	svg
91	VDR(NR),DR3/GM10855-VDR+vitD-ChIP-Seq(GSE22484)/Homer	1e-13	-31.75	0	225	0.0361	903.2	0.0209	motif file (matrix)	svg
92	TEAD4(TEA)/Tropoblast-Tead4-ChIP-Seq(GSE37350)/Homer	1e-13	-31.45	0	677	0.1085	3509.8	0.0812	motif file (matrix)	svg
93	Hoxc9(Homeobox)/Ainv15-Hoxc9-ChIP-Seq(GSE21812)/Homer	1e-11	-27.61	0	362	0.058	1707	0.0395	motif file (matrix)	svg
94	TEAD(TEA)/Fibroblast-PU.1-ChIP-Seq(Unpublished)/Homer	1e-11	-26.77	0	522	0.0837	2660.3	0.0615	motif file (matrix)	svg
95	Ap4(bHLH)/AML-Tfap4-ChIP-Seq(GSE45738)/Homer	1e-11	-26.58	0	1064	0.1706	6029.8	0.1395	motif file (matrix)	svg
96	Gata1(Zf)/K562-GATA1-ChIP-Seq(GSE18829)/Homer	1e-11	-25.97	0	431	0.0691	2133.8	0.0494	motif file (matrix)	svg
97	Pitx1:Ebox(Homeobox,bHLH)/Hindlimb-Pitx1-ChIP-Seq(GSE41591)/Homer	1e-11	-25.63	0	164	0.0263	640.4	0.0148	motif file (matrix)	svg
98	HNF4a(NR),DR1/HepG2-HNF4a-ChIP-Seq(GSE25021)/Homer	1e-10	-25.09	0	467	0.0749	2361.5	0.0546	motif file (matrix)	svg
99	TEAD2(TEA)/Py2T-Tead2-ChIP-Seq(GSE55709)/Homer	1e-10	-24.38	0	434	0.0696	2177.9	0.0504	motif file (matrix)	svg
100	MITF(bHLH)/MastCells-MITF-ChIP-Seq(GSE48085)/Homer	1e-10	-23.51	0	777	0.1246	4293.1	0.0993	motif file (matrix)	svg
101	TEAD3(TEA)/HepG2-TEAD3-ChIP-Seq(Encode)/Homer	1e-09	-22.98	0	843	0.1352	4721.1	0.1092	motif file (matrix)	svg
102	TCF4(bHLH)/SHSY5Y-TCF4-ChIP-Seq(GSE96915)/Homer	1e-09	-22.91	0	1303	0.2089	7675	0.1775	motif file (matrix)	svg
103	Tcf12(bHLH)/GM12878-Tcf12-ChIP-Seq(GSE32465)/Homer	1e-09	-21.04	0	779	0.1249	4367.1	0.101	motif file (matrix)	svg
104	PBX2(Homeobox)/K562-PBX2-ChIP-Seq(Encode)/Homer	1e-08	-20.65	0	573	0.0919	3091.7	0.0715	motif file (matrix)	svg
105	Atoh1(bHLH)/Cerebellum-Atoh1-ChIP-Seq(GSE22111)/Homer	1e-08	-20.26	0	906	0.1453	5195	0.1202	motif file (matrix)	svg
106	RUNX(Runt)/HPC7-Runx1-ChIP-Seq(GSE22178)/Homer	1e-08	-19.36	0	629	0.1008	3468.3	0.0802	motif file (matrix)	svg
107	Six1(Homeobox)/Myoblast-Six1-ChIP-Chip(GSE20150)/Homer	1e-08	-19.07	0	220	0.0353	1014	0.0235	motif file (matrix)	svg
108	MafK(bZIP)/C2C12-MafK-ChIP-Seq(GSE36030)/Homer	1e-07	-17.52	0	257	0.0412	1248.5	0.0289	motif file (matrix)	svg
109	RUNX-AML(Runt)/CD4+-PolII-ChIP-Seq(Barski_et_al.)/Homer	1e-07	-17.1	0	597	0.0957	3324.3	0.0769	motif file (matrix)	svg
110	Olig2(bHLH)/Neuron-Olig2-ChIP-Seq(GSE30882)/Homer	1e-07	-16.89	0	1580	0.2533	9712.9	0.2246	motif file (matrix)	svg
111	NeuroG2(bHLH)/Fibroblast-NeuroG2-ChIP-Seq(GSE75910)/Homer	1e-07	-16.38	0	1265	0.2028	7650.7	0.1769	motif file (matrix)	svg
112	NF-E2(bZIP)/K562-NFE2-ChIP-Seq(GSE31477)/Homer	1e-07	-16.26	0	76	0.0122	270.1	0.0062	motif file (matrix)	svg
113	Six4(Homeobox)/MCF7-SIX4-ChIP-Seq(Encode)/Homer	1e-06	-16.08	0	62	0.0099	204	0.0047	motif file (matrix)	svg
114	ZBTB18(Zf)/HEK293-ZBTB18.GFP-ChIP-Seq(GSE58341)/Homer	1e-06	-15.76	0	437	0.0701	2362.5	0.0546	motif file (matrix)	svg
115	LXRE(NR),DR4/RAW-LXRb.biotin-ChIP-Seq(GSE21512)/Homer	1e-06	-15.61	0	72	0.0115	256	0.0059	motif file (matrix)	svg
116	Six2(Homeobox)/NephronProgenitor-Six2-ChIP-Seq(GSE39837)/Homer	1e-06	-15.15	0	709	0.1137	4086.1	0.0945	motif file (matrix)	svg
117	CDX4(Homeobox)/ZebrafishEmbryos-Cdx4.Myc-ChIP-Seq(GSE48254)/Homer	1e-06	-15.07	0	551	0.0883	3089	0.0714	motif file (matrix)	svg
118	Meis1(Homeobox)/MastCells-Meis1-ChIP-Seq(GSE48085)/Homer	1e-06	-14.95	0	1525	0.2445	9428.9	0.2181	motif file (matrix)	svg
119	STAT6(Stat)/Macrophage-Stat6-ChIP-Seq(GSE38377)/Homer	1e-05	-12.35	0	357	0.0572	1947.1	0.045	motif file (matrix)	svg
120	NFAT:AP1(RHD,bZIP)/Jurkat-NFATC1-ChIP-Seq(Jolma_et_al.)/Homer	1e-05	-12.34	0	123	0.0197	555.8	0.0129	motif file (matrix)	svg
121	EWS:ERG-fusion(ETS)/CADO_ES1-EWS:ERG-ChIP-Seq(SRA014231)/Homer	1e-05	-12.34	0	524	0.084	2993	0.0692	motif file (matrix)	svg
122	HIC1(Zf)/Treg-ZBTB29-ChIP-Seq(GSE99889)/Homer	1e-05	-12.24	0	1596	0.2559	10027.7	0.2319	motif file (matrix)	svg
123	Isl1(Homeobox)/Neuron-Isl1-ChIP-Seq(GSE31456)/Homer	1e-05	-11.73	0	1291	0.207	8016.9	0.1854	motif file (matrix)	svg
124	CEBP:CEBP(bZIP)/MEF-Chop-ChIP-Seq(GSE35681)/Homer	0.0001	-11.3	0	96	0.0154	418.7	0.0097	motif file (matrix)	svg
125	NFkB-p65-Rel(RHD)/ThioMac-LPS-Expression(GSE23622)/Homer	0.0001	-10.83	0.0001	49	0.0079	176.1	0.0041	motif file (matrix)	svg
126	ZNF416(Zf)/HEK293-ZNF416.GFP-ChIP-Seq(GSE58341)/Homer	0.0001	-10.75	0.0001	1089	0.1746	6722.2	0.1555	motif file (matrix)	svg
127	Hoxa13(Homeobox)/ChickenMSG-Hoxa13.Flag-ChIP-Seq(GSE86088)/Homer	0.0001	-10.73	0.0001	1572	0.252	9943.8	0.23	motif file (matrix)	svg
128	CRE(bZIP)/Promoter/Homer	0.0001	-10.21	0.0001	167	0.0268	839.3	0.0194	motif file (matrix)	svg
129	Dlx3(Homeobox)/Kerainocytes-Dlx3-ChIP-Seq(GSE89884)/Homer	0.0001	-10.2	0.0001	362	0.058	2032.7	0.047	motif file (matrix)	svg
130	GATA3(Zf),DR4/iTreg-Gata3-ChIP-Seq(GSE20898)/Homer	0.0001	-9.655	0.0002	62	0.0099	252.2	0.0058	motif file (matrix)	svg
131	Bach1(bZIP)/K562-Bach1-ChIP-Seq(GSE31477)/Homer	0.0001	-9.548	0.0002	62	0.0099	253.9	0.0059	motif file (matrix)	svg
132	Pdx1(Homeobox)/Islet-Pdx1-ChIP-Seq(SRA008281)/Homer	0.0001	-9.481	0.0002	616	0.0988	3676.8	0.085	motif file (matrix)	svg
133	Lhx3(Homeobox)/Neuron-Lhx3-ChIP-Seq(GSE31456)/Homer	0.0001	-9.432	0.0002	1053	0.1688	6545.5	0.1514	motif file (matrix)	svg
134	Nrf2(bZIP)/Lymphoblast-Nrf2-ChIP-Seq(GSE37589)/Homer	0.001	-9.065	0.0004	60	0.0096	247.4	0.0057	motif file (matrix)	svg
135	Zic3(Zf)/mES-Zic3-ChIP-Seq(GSE37889)/Homer	0.001	-9.035	0.0004	406	0.0651	2343.8	0.0542	motif file (matrix)	svg
136	GRHL2(CP2)/HBE-GRHL2-ChIP-Seq(GSE46194)/Homer	0.001	-9.008	0.0004	297	0.0476	1657	0.0383	motif file (matrix)	svg
137	MafA(bZIP)/Islet-MafA-ChIP-Seq(GSE30298)/Homer	0.001	-8.996	0.0004	698	0.1119	4228.9	0.0978	motif file (matrix)	svg
138	RUNX1(Runt)/Jurkat-RUNX1-ChIP-Seq(GSE29180)/Homer	0.001	-8.849	0.0004	826	0.1324	5073.1	0.1173	motif file (matrix)	svg
139	Hoxd11(Homeobox)/ChickenMSG-Hoxd11.Flag-ChIP-Seq(GSE86088)/Homer	0.001	-8.753	0.0005	1544	0.2476	9865.2	0.2282	motif file (matrix)	svg
140	Nkx6.1(Homeobox)/Islet-Nkx6.1-ChIP-Seq(GSE40975)/Homer	0.001	-8.641	0.0005	1637	0.2625	10499.9	0.2428	motif file (matrix)	svg
141	NFkB-p65(RHD)/GM12787-p65-ChIP-Seq(GSE19485)/Homer	0.001	-8.549	0.0006	332	0.0532	1889.8	0.0437	motif file (matrix)	svg
142	SCL(bHLH)/HPC7-Scl-ChIP-Seq(GSE13511)/Homer	0.001	-8.544	0.0006	3303	0.5296	21923	0.507	motif file (matrix)	svg
143	Lhx1(Homeobox)/EmbryoCarcinoma-Lhx1-ChIP-Seq(GSE70957)/Homer	0.001	-8.536	0.0006	683	0.1095	4149.4	0.096	motif file (matrix)	svg
144	Hand2(bHLH)/Mesoderm-Hand2-ChIP-Seq(GSE61475)/Homer	0.001	-8.445	0.0006	402	0.0645	2336.6	0.054	motif file (matrix)	svg
145	HRE(HSF)/HepG2-HSF1-ChIP-Seq(GSE31477)/Homer	0.001	-8.37	0.0007	110	0.0176	535.9	0.0124	motif file (matrix)	svg
146	NeuroD1(bHLH)/Islet-NeuroD1-ChIP-Seq(GSE30298)/Homer	0.001	-7.827	0.0011	657	0.1053	4009	0.0927	motif file (matrix)	svg
147	Bcl6(Zf)/Liver-Bcl6-ChIP-Seq(GSE31578)/Homer	0.001	-7.622	0.0014	1002	0.1607	6298	0.1457	motif file (matrix)	svg
148	Hoxa11(Homeobox)/ChickenMSG-Hoxa11.Flag-ChIP-Seq(GSE86088)/Homer	0.001	-7.518	0.0015	1457	0.2336	9354.2	0.2163	motif file (matrix)	svg
149	Cdx2(Homeobox)/mES-Cdx2-ChIP-Seq(GSE14586)/Homer	0.001	-7.457	0.0016	412	0.0661	2433.3	0.0563	motif file (matrix)	svg
150	Mef2a(MADS)/HL1-Mef2a.biotin-ChIP-Seq(GSE21529)/Homer	0.001	-7.359	0.0018	217	0.0348	1201.4	0.0278	motif file (matrix)	svg
151	Hoxb4(Homeobox)/ES-Hoxb4-ChIP-Seq(GSE34014)/Homer	0.001	-7.201	0.002	146	0.0234	769.4	0.0178	motif file (matrix)	svg
152	Ets1-distal(ETS)/CD4+-PolII-ChIP-Seq(Barski_et_al.)/Homer	0.001	-7.189	0.0021	229	0.0367	1280.6	0.0296	motif file (matrix)	svg
153	ZNF711(Zf)/SHSY5Y-ZNF711-ChIP-Seq(GSE20673)/Homer	0.001	-6.919	0.0027	1243	0.1993	7951.2	0.1839	motif file (matrix)	svg
154	MafB(bZIP)/BMM-Mafb-ChIP-Seq(GSE75722)/Homer	0.01	-6.726	0.0032	354	0.0568	2086.9	0.0483	motif file (matrix)	svg
155	HRE(HSF)/Striatum-HSF1-ChIP-Seq(GSE38000)/Homer	0.01	-6.698	0.0033	142	0.0228	755.5	0.0175	motif file (matrix)	svg
156	Etv2(ETS)/ES-ER71-ChIP-Seq(GSE59402)/Homer(0.967)	0.01	-6.694	0.0033	636	0.102	3922.3	0.0907	motif file (matrix)	svg
157	Hoxd13(Homeobox)/ChickenMSG-Hoxd13.Flag-ChIP-Seq(GSE86088)/Homer	0.01	-6.639	0.0034	949	0.1522	5999.8	0.1388	motif file (matrix)	svg
158	RUNX2(Runt)/PCa-RUNX2-ChIP-Seq(GSE33889)/Homer	0.01	-6.516	0.0039	671	0.1076	4162	0.0963	motif file (matrix)	svg
159	NFAT(RHD)/Jurkat-NFATC1-ChIP-Seq(Jolma_et_al.)/Homer	0.01	-6.268	0.0049	543	0.0871	3331.8	0.0771	motif file (matrix)	svg
160	STAT6(Stat)/CD4-Stat6-ChIP-Seq(GSE22104)/Homer	0.01	-6.15	0.0055	323	0.0518	1907.1	0.0441	motif file (matrix)	svg
161	Unknown-ESC-element(?)/mES-Nanog-ChIP-Seq(GSE11724)/Homer	0.01	-6.15	0.0055	449	0.072	2722.9	0.063	motif file (matrix)	svg
162	Usf2(bHLH)/C2C12-Usf2-ChIP-Seq(GSE36030)/Homer	0.01	-6.149	0.0055	214	0.0343	1214.9	0.0281	motif file (matrix)	svg
163	Lhx2(Homeobox)/HFSC-Lhx2-ChIP-Seq(GSE48068)/Homer	0.01	-6.045	0.006	662	0.1061	4125.3	0.0954	motif file (matrix)	svg
164	ETS:E-box(ETS,bHLH)/HPC7-Scl-ChIP-Seq(GSE22178)/Homer	0.01	-5.978	0.0064	70	0.0112	339.7	0.0079	motif file (matrix)	svg
165	AMYB(HTH)/Testes-AMYB-ChIP-Seq(GSE44588)/Homer	0.01	-5.768	0.0078	1102	0.1767	7077.4	0.1637	motif file (matrix)	svg
166	MafF(bZIP)/HepG2-MafF-ChIP-Seq(GSE31477)/Homer	0.01	-5.499	0.0102	175	0.0281	987.8	0.0228	motif file (matrix)	svg
167	Smad3(MAD)/NPC-Smad3-ChIP-Seq(GSE36673)/Homer	0.01	-5.453	0.0106	2314	0.371	15347.6	0.355	motif file (matrix)	svg
168	Hoxa10(Homeobox)/ChickenMSG-Hoxa10.Flag-ChIP-Seq(GSE86088)/Homer	0.01	-5.335	0.0119	357	0.0572	2157.5	0.0499	motif file (matrix)	svg
169	HOXB13(Homeobox)/ProstateTumor-HOXB13-ChIP-Seq(GSE56288)/Homer	0.01	-5.262	0.0127	617	0.0989	3868.7	0.0895	motif file (matrix)	svg
170	Srebp2(bHLH)/HepG2-Srebp2-ChIP-Seq(GSE31477)/Homer	0.01	-5.211	0.0133	91	0.0146	476.3	0.011	motif file (matrix)	svg
171	Foxh1(Forkhead)/hESC-FOXH1-ChIP-Seq(GSE29422)/Homer	0.01	-5.069	0.0152	369	0.0592	2246.1	0.0519	motif file (matrix)	svg
172	PU.1(ETS)/ThioMac-PU.1-ChIP-Seq(GSE21512)/Homer	0.01	-5.055	0.0154	362	0.058	2201.9	0.0509	motif file (matrix)	svg
173	MyoG(bHLH)/C2C12-MyoG-ChIP-Seq(GSE36024)/Homer	0.01	-5.03	0.0156	821	0.1316	5240.2	0.1212	motif file (matrix)	svg
174	Hnf1(Homeobox)/Liver-Foxa2-Chip-Seq(GSE25694)/Homer	0.01	-4.967	0.0166	68	0.0109	343.7	0.0079	motif file (matrix)	svg
175	Rbpj1(?)/Panc1-Rbpj1-ChIP-Seq(GSE47459)/Homer	0.01	-4.959	0.0166	1025	0.1643	6614.4	0.153	motif file (matrix)	svg
176	IRF3(IRF)/BMDM-Irf3-ChIP-Seq(GSE67343)/Homer	0.01	-4.931	0.017	182	0.0292	1047.8	0.0242	motif file (matrix)	svg
177	IRF1(IRF)/PBMC-IRF1-ChIP-Seq(GSE43036)/Homer	0.01	-4.828	0.0187	79	0.0127	411.2	0.0095	motif file (matrix)	svg
178	RARg(NR)/ES-RARg-ChIP-Seq(GSE30538)/Homer	0.01	-4.827	0.0187	118	0.0189	649.5	0.015	motif file (matrix)	svg

## Sheet: Sheet2
Motif analysis
Motif analysis of the binding regions was undertaken with Homer v4.4 [50] using default
parameters.
Most enriched motif in peaks upregulated at both 45 and 90 minutes after estradiol treatment,
as predicted by HOMER.
