# Supplementary material for: The genomic landscape of estrogen receptor α binding sites in mouse mammary gland
Source: PLoS One. 2019 Aug 13;14(8):e0220311. doi: 10.1371/journal.pone.0220311 (PMC6692022; doi:10.1371/journal.pone.0220311)
Supplement: S5 Table — (XLSX) [file pone.0220311.s007.xlsx]

## Sheet: Up genes
Supplemental Table-5 Upregulated Genes by E2
gene_symbol	gene	logFC	logCPM	LR	PValue	FDR	Ctrl_Gland_Control_r1_FPKM	Ctrl_Gland_Control_r2_FPKM	E2_Treatment_Gland_E2treat_r1_FPKM	E2_Treatment_Gland_E2treat_r2_FPKM
Krt4	ENSMUSG00000059668	7.29962	4.50022	268.842	2.02917e-60	2.44698e-56	0	0.12	9.29	11.05
Cyr61	ENSMUSG00000028195	3.03882	6.06561	170.66	5.30968e-39	3.20147e-35	6.29	8.32	55.63	63.48
Zfp92	ENSMUSG00000031374	4.77712	3.37303	142.84	6.37016e-33	2.56059e-29	0.1	0.12	2.45	2.26
Fam78b	ENSMUSG00000060568	2.18629	5.86686	101.02	9.10571e-24	2.19612e-20	4.74	4.08	15.8	17.72
Il31ra	ENSMUSG00000050377	3.30526	3.16785	98.4927	3.26232e-23	6.55673e-20	0.28	0.29	2.47	3.23
Errfi1	ENSMUSG00000028967	2.11071	8.26796	93.0348	5.13819e-22	8.85164e-19	27.46	34.9	124.85	142.54
Tiparp	ENSMUSG00000034640	1.9884	7.15988	90.0317	2.3438e-21	3.53299e-18	15.33	20.36	57.46	64.29
Adamtsl2	ENSMUSG00000036040	3.68352	1.85418	82.4405	1.08898e-19	1.45912e-16	0.47	0.17	3.25	3.4
Tsku	ENSMUSG00000049580	2.08269	4.41239	80.5602	2.81976e-19	3.40035e-16	2.81	3.49	12.78	13.25
Cxcr7	ENSMUSG00000044337	1.92193	6.72529	74.8952	4.96385e-18	5.44174e-15	14.87	17.07	58.47	60.28
Cyp26b1	ENSMUSG00000063415	2.12731	3.91307	71.0522	3.47898e-17	3.49609e-14	0.92	1.25	4.42	4.72
Mmd2	ENSMUSG00000039533	3.37136	3.59755	68.0508	1.59341e-16	1.47807e-13	0.37	0.08	1.9	2.58
Wfdc2	ENSMUSG00000017723	1.71379	5.91767	64.5141	9.58432e-16	8.25552e-13	24.66	24.05	81.99	78.8
Trib3	ENSMUSG00000032715	2.12645	3.0759	63.383	1.70182e-15	1.36815e-12	2.47	1.35	8.18	8.05
Gm13072	ENSMUSG00000070572	9.26553	1.36608	61.7212	3.95704e-15	2.98237e-12	0	0	8.15	8.62
Lrrc32	ENSMUSG00000090958	1.63975	5.89748	60.2985	8.151e-15	5.78193e-12	7.61	6.58	21.17	22.54
Bmp8a	ENSMUSG00000032726	3.5024	1.58289	58.9838	1.58976e-14	1.06505e-11	0.25	0.09	1.67	2.5
Pwwp2b	ENSMUSG00000060260	1.69938	4.39524	56.2165	6.49134e-14	3.84066e-11	4.26	3.82	12.48	13.95
Trex2	ENSMUSG00000031372	3.63194	1.9213	56.1578	6.68826e-14	3.84066e-11	0.2	0.36	3.32	3.75
Acot1	ENSMUSG00000072949	1.69968	5.23076	55.0897	1.1515e-13	6.06418e-11	6.78	7.9	24.59	22.81
Irak3	ENSMUSG00000020227	1.60272	6.02315	55.081	1.15661e-13	6.06418e-11	9.91	11.5	31.95	33.7
Adamts1	ENSMUSG00000022893	1.6	7.39587	52.8256	3.64522e-13	1.69068e-10	11.19	15.98	38.89	43.94
Il17ra	ENSMUSG00000002897	1.61413	6.93586	51.6787	6.5368e-13	2.81526e-10	13.31	9.7	31.58	38.12
Greb1l	ENSMUSG00000042942	1.73258	3.86159	50.5073	1.18722e-12	4.93678e-10	0.8	0.75	3.71	3.56
Larp6	ENSMUSG00000034839	2.04931	3.14432	50.1236	1.44359e-12	5.61558e-10	1.05	1.38	5.87	4.03
Pgf	ENSMUSG00000004791	1.93904	3.87914	48.5896	3.1553e-12	1.11911e-09	3.57	4.21	12.97	16.77
Htra3	ENSMUSG00000029096	1.40661	8.19958	45.2593	1.726e-11	5.78162e-09	61.49	74.61	174.41	186.13
Gadd45g	ENSMUSG00000021453	1.57817	5.40069	44.9562	2.01492e-11	6.567e-09	18.61	21.71	58.14	62.26
Dennd2a	ENSMUSG00000038456	1.5516	5.64971	42.6789	6.45036e-11	2.04697e-08	6.83	11.09	21.46	28.88
Tfrc	ENSMUSG00000022797	1.46487	7.12067	42.4996	7.06953e-11	2.18593e-08	12.03	19.85	43.19	45.3
Gse1	ENSMUSG00000031822	1.39436	5.57081	42.4058	7.41686e-11	2.236e-08	3.29	3.13	7.42	8.53
Plekha8	ENSMUSG00000005225	1.36842	5.54298	42.3193	7.75227e-11	2.28011e-08	3.79	3.9	9.18	9.88
Sema4b	ENSMUSG00000030539	1.35054	5.97722	42.27	7.9504e-11	2.28271e-08	11.86	11.06	26.1	29.3
Gm10397	ENSMUSG00000072684	1.35612	6.10921	42.1816	8.31777e-11	2.33265e-08	25.27	21.91	57.02	62.76
Tfcp2l1	ENSMUSG00000026380	1.38988	5.85711	41.1045	1.44303e-10	3.95489e-08	2.24	1.86	5.57	5
Alas1	ENSMUSG00000032786	1.35343	7.92034	40.3503	2.12269e-10	5.68834e-08	88.98	81.72	212.57	227.25
Gm15863	ENSMUSG00000085341	1.78715	3.38614	40.0862	2.42994e-10	6.32051e-08	0.79	1.18	2.78	4.04
Tmem25	ENSMUSG00000002032	2.02755	2.51024	40.0595	2.46342e-10	6.32051e-08	0.56	0.81	2.19	3.25
9430038I01Rik	ENSMUSG00000040139	1.49831	4.57477	39.702	2.9583e-10	7.4321e-08	11.53	8.34	27.09	30.06
Plod2	ENSMUSG00000032374	1.42922	5.73587	39.657	3.02717e-10	7.44994e-08	7.01	8.19	23.07	19.85
Mad2l1	ENSMUSG00000029910	1.50697	4.25975	39.3485	3.54528e-10	8.5505e-08	5.5	5.09	12.88	16.96
Rnf208	ENSMUSG00000044628	2.40877	1.8713	38.15	6.55108e-10	1.46358e-07	1.14	0.31	2.93	4.45
Inmt	ENSMUSG00000003477	1.82888	3.37015	37.851	7.63581e-10	1.67418e-07	4.94	1.92	10.18	13.97
Shb	ENSMUSG00000044813	1.39737	4.12937	36.9317	1.22339e-09	2.63444e-07	5.69	6.07	14.03	15.4
Phf21b	ENSMUSG00000016624	2.07233	2.7461	36.8962	1.24587e-09	2.63578e-07	0.81	0.37	1.97	2.93
Gm17670	ENSMUSG00000091696	1.37951	5.207	36.3122	1.68104e-09	3.37862e-07	4.57	4.73	10.05	14
Slc43a1	ENSMUSG00000027075	1.2793	6.6447	35.8488	2.1324e-09	4.14751e-07	23.08	20.11	51.06	55.78
Fos	ENSMUSG00000021250	1.34379	4.14378	35.3494	2.75552e-09	5.11212e-07	4.72	5.28	12.74	12.4
Prrx2	ENSMUSG00000039476	1.71371	2.39598	33.1659	8.46213e-09	1.43725e-06	2.38	2.1	6.08	9.62
Wisp2	ENSMUSG00000027656	1.53007	3.47482	32.8177	1.01219e-08	1.67205e-06	2.61	2.45	5.96	8.67
Vstm2b	ENSMUSG00000039257	1.63708	2.62116	31.468	2.02758e-08	3.26009e-06	1.95	1.44	5.26	5.12
1700024P16Rik	ENSMUSG00000078612	2.22775	2.18893	31.3919	2.10857e-08	3.34569e-06	0.49	0.46	2.17	2.22
Pgr	ENSMUSG00000031870	1.53717	4.99605	30.8046	2.85358e-08	4.40855e-06	4.05	2.42	8.72	9.92
Prkag2	ENSMUSG00000028944	1.14075	5.92641	30.7569	2.92465e-08	4.40855e-06	13.5	15.66	30.66	32.26
Slc25a42	ENSMUSG00000002346	1.10036	7.13612	30.2038	3.88945e-08	5.66166e-06	35.99	38.89	79.64	78.65
Gm12824	ENSMUSG00000070867	1.19969	6.09822	29.9627	4.40437e-08	6.32289e-06	4.91	4.64	10.38	11.31
1500035N22Rik	ENSMUSG00000059631	1.97391	1.58908	29.8889	4.57523e-08	6.41543e-06	0.36	2.35	4.94	6.11
Gm6484	ENSMUSG00000047822	1.23975	6.58509	29.4484	5.74242e-08	7.86907e-06	49.31	72.35	144.42	140.97
Slc16a9	ENSMUSG00000037762	1.27093	4.13252	29.3283	6.10959e-08	8.18617e-06	2.57	2.85	5.64	7.36
2310022B05Rik	ENSMUSG00000031983	1.11406	6.13594	28.6837	8.5218e-08	1.08173e-05	12	12.06	24.81	26.73
Tnfsf9	ENSMUSG00000035678	1.96679	1.72739	28.5391	9.18254e-08	1.15346e-05	1.13	0.58	3.21	3.32
Lhx8	ENSMUSG00000093486	1.71624	2.29886	27.8997	1.27771e-07	1.52554e-05	0.51	1.33	3.55	2.67
Csf1	ENSMUSG00000014599	1.19106	6.56589	27.8147	1.33505e-07	1.57837e-05	12.87	18.93	32.03	38.43
Ppp1r15a	ENSMUSG00000040435	1.23986	4.10609	27.7566	1.37581e-07	1.61077e-05	4.31	6.08	9.33	11.91
Cpn2	ENSMUSG00000023176	1.3174	2.64024	27.3339	1.71183e-07	1.91139e-05	1.22	1.01	2.74	2.73
Slc16a12	ENSMUSG00000009378	1.30285	3.90372	27.0646	1.96773e-07	2.17696e-05	2.52	2.47	5.59	6.62
Gm17446	ENSMUSG00000090648	5.76703	3.6387	26.2647	2.97681e-07	3.2634e-05	0.14	0	7.76	0
Gm6863	ENSMUSG00000043483	2.11134	2.34204	26.0722	3.2888e-07	3.57294e-05	6.23	4.05	18.28	26.22
Greb1	ENSMUSG00000036523	1.85097	3.29228	25.8927	3.60932e-07	3.86456e-05	0.25	0.29	1.28	2.42
Zmiz1	ENSMUSG00000007817	1.01227	8.5534	25.8863	3.62132e-07	3.86456e-05	30.86	30.38	57.85	65.46
2810429I04Rik	ENSMUSG00000086566	2.00294	1.95088	25.8535	3.68334e-07	3.89626e-05	0.33	0.1	0.72	1.15
Cyp2s1	ENSMUSG00000040703	1.43326	3.09946	25.1975	5.17503e-07	5.33382e-05	1.48	0.76	3.16	3.16
St3gal5	ENSMUSG00000056091	1.32719	3.22945	24.9873	5.77084e-07	5.75129e-05	2.3	2.12	4.93	6.04
Lrig1	ENSMUSG00000030029	1.0715	6.10712	24.5393	7.28095e-07	6.96833e-05	9.22	7.84	15.33	19.75
Pdgfra	ENSMUSG00000029231	0.995134	7.93872	24.4049	7.80709e-07	7.41304e-05	20.14	23.52	44.37	41.6
Ggt5	ENSMUSG00000006344	1.00942	5.8147	24.3854	7.88651e-07	7.42995e-05	9.84	9.9	18.71	18.31
Gpr146	ENSMUSG00000044197	0.965285	7.11937	23.7015	1.12496e-06	0.000100488	24.05	22.81	43.76	46.34
Mettl7a1	ENSMUSG00000054619	0.980859	8.03446	23.6758	1.14008e-06	0.00010109	98.82	98.73	183.64	202.75
Synpo	ENSMUSG00000043079	0.983377	6.33684	23.5448	1.22036e-06	0.000107418	10.28	10.53	18.32	18.34
Ly6d	ENSMUSG00000034634	1.04843	5.21858	23.5096	1.24289e-06	0.000108609	29.08	38	68.68	69.58
Pnp	ENSMUSG00000021871	1.01708	6.97103	23.3658	1.33938e-06	0.000112948	27.93	25.17	50.65	55.72
Irf4	ENSMUSG00000021356	1.03596	6.43075	23.2997	1.38623e-06	0.000115849	9.96	9.19	16.64	22.25
Adra1d	ENSMUSG00000027335	1.53719	1.65184	23.145	1.50235e-06	0.000121001	0.75	1.09	2.5	2.71
Gan	ENSMUSG00000052557	1.08554	4.53944	23.1414	1.50512e-06	0.000121001	4.29	5.36	10.9	9.14
Egr1	ENSMUSG00000038418	1.13179	6.68007	23.0144	1.60795e-06	0.000127472	23.94	14.59	37.46	45.59
Jdp2	ENSMUSG00000034271	1.194	3.70042	22.9907	1.62789e-06	0.000127472	4.75	4.17	9.57	10.51
Apold1	ENSMUSG00000090698	1.22889	3.30152	22.7504	1.84465e-06	0.000140789	1.69	1.73	3.24	4.77
Lrrc49	ENSMUSG00000047766	1.15475	3.60755	22.3132	2.31609e-06	0.000171348	3.82	2.51	5.75	8.91
St6galnac6	ENSMUSG00000026811	0.993415	5.34183	22.1964	2.46134e-06	0.000179886	13.06	14.24	26.78	25.96
Six1	ENSMUSG00000051367	1.00276	5.959	22.1476	2.52476e-06	0.00018341	4.97	5.81	9.73	11.11
Fgfr3	ENSMUSG00000054252	1.08185	4.32569	21.8202	2.99428e-06	0.0002124	2.64	2.56	5.14	5.52
Ninj1	ENSMUSG00000037966	1.04694	4.71574	21.7315	3.13598e-06	0.000219865	14.76	20.12	34.69	34.24
Adra1a	ENSMUSG00000045875	0.981802	5.24016	21.6656	3.24559e-06	0.000224934	6.39	6.44	13.08	12.41
Serpinb6a	ENSMUSG00000060147	1.00421	7.76667	21.3039	3.91927e-06	0.000261118	81.95	116.12	195.52	192.73
Herpud1	ENSMUSG00000031770	0.918289	6.26366	21.0025	4.5869e-06	0.000297384	32.19	34.65	60.92	62.18
Lcat	ENSMUSG00000035237	1.36323	2.18374	20.4512	6.11726e-06	0.000390307	1.69	2.16	4.66	5.26
Sesn2	ENSMUSG00000028893	1.14849	3.4992	20.249	6.79898e-06	0.000429261	2.32	2.11	5.21	4.45
Spsb1	ENSMUSG00000039911	0.932125	5.7422	20.0654	7.48368e-06	0.000467594	12.45	13.61	22.35	25.18
Plxna1	ENSMUSG00000030084	0.913676	7.34457	19.9989	7.74851e-06	0.000481645	11.01	12.18	19.77	21.9
Gata6	ENSMUSG00000005836	1.02831	3.96056	19.8735	8.27373e-06	0.000506461	2.77	3.55	6.32	6.46
B4galt5	ENSMUSG00000017929	0.957455	5.58107	19.7566	8.79591e-06	0.000531008	5.46	6.86	11.16	11.87
Tram2	ENSMUSG00000041779	0.905529	6.80607	19.6251	9.4222e-06	0.000562487	9.6	11.06	17.83	20.44
Ptpru	ENSMUSG00000028909	1.14593	3.42065	19.5502	9.79885e-06	0.000581174	2.64	3.62	6.32	7.25
Vasn	ENSMUSG00000039646	0.91715	5.30504	19.5439	9.83162e-06	0.000581174	9.37	10.16	17.64	18.45
Rasl12	ENSMUSG00000041696	0.966266	5.6433	19.3138	1.10904e-05	0.000639903	17.3	17.66	34.65	32.84
Cebpb	ENSMUSG00000056501	1.08282	3.19616	19.2453	1.14953e-05	0.000660107	3.76	5.43	9.01	10.45
Socs2	ENSMUSG00000020027	0.923493	5.28852	19.0163	1.29609e-05	0.000740739	11.34	10.12	20.14	19.09
Zbtb42	ENSMUSG00000037638	1.12709	2.88987	18.7213	1.51281e-05	0.000856476	1.4	1.24	2.58	2.71
Mgp	ENSMUSG00000030218	0.933245	6.05863	18.6723	1.55222e-05	0.000870613	117.89	103.03	198.71	222.91
C7	ENSMUSG00000079105	1.33054	1.95712	18.5634	1.64343e-05	0.000917506	0.99	0.6	2.1	1.77
Slc7a5	ENSMUSG00000040010	1.20177	3.18545	18.4466	1.74728e-05	0.000957748	1.05	1.01	2.27	2.43
Ednrb	ENSMUSG00000022122	0.861757	6.68972	17.902	2.32577e-05	0.001241	16.77	18.7	33.51	30.04
Gm16485	ENSMUSG00000078117	1.17715	4.48259	17.7155	2.56523e-05	0.00134558	2.84	1.66	4.77	5.29
Nr4a1	ENSMUSG00000023034	1.12187	3.46467	17.7147	2.56641e-05	0.00134558	2.23	2.49	4.21	6.06
Glt25d2	ENSMUSG00000032649	1.0255	3.35461	17.4952	2.88031e-05	0.00149714	2.05	1.43	3.6	3.33
Ralgds	ENSMUSG00000026821	0.867087	6.27182	17.3458	3.11584e-05	0.00161262	15.47	18.61	32.73	31.71
Ptpn5	ENSMUSG00000030854	2.29103	2.70992	17.2879	3.21221e-05	0.00164834	0.48	0.19	1.2	1.79
Atl2	ENSMUSG00000059811	0.860871	7.83421	17.1752	3.40863e-05	0.00174172	43.72	47.53	76	88.9
Thbs1	ENSMUSG00000040152	0.908611	5.21028	16.8489	4.0476e-05	0.00204226	2.89	4.04	6.41	6.46
Mb	ENSMUSG00000018893	1.34581	2.20492	16.8388	4.06937e-05	0.00204469	4.2	1.98	7.24	8.51
Mtss1l	ENSMUSG00000033763	0.8428	6.1109	16.4996	4.86612e-05	0.00238539	15.16	18.09	27	30.34
Fam107a	ENSMUSG00000021750	1.24247	2.92501	16.4788	4.91959e-05	0.0024007	1.58	1.38	4.28	2.66
Gm3896	ENSMUSG00000093721	1.30655	2.25367	16.3994	5.13004e-05	0.00247452	0.59	0.28	1.04	1.08
P2ry14	ENSMUSG00000036381	0.975849	3.69387	16.0846	6.05749e-05	0.00285341	4.64	3.44	7.24	8.28
Plekhg3	ENSMUSG00000052609	0.85938	5.1512	16.0221	6.26061e-05	0.00293761	4.32	4.52	7.87	7.99
Chst8	ENSMUSG00000060402	1.71993	1.63575	15.907	6.65306e-05	0.00308959	0.28	0.32	0.92	1
Nnat	ENSMUSG00000067786	1.22595	8.00077	15.8775	6.7579e-05	0.00310712	117.61	214.39	366.27	392.12
Anxa3	ENSMUSG00000029484	0.879717	6.94533	15.7773	7.12523e-05	0.00321809	50.09	67.4	107.2	106.91
Chac1	ENSMUSG00000027313	1.10879	3.19142	15.7221	7.33603e-05	0.00330094	3.79	5.38	7.95	11.87
Cmklr1	ENSMUSG00000042190	0.813903	6.82826	15.525	8.14217e-05	0.00362312	53.33	51.08	88.06	93.75
Slc25a33	ENSMUSG00000028982	0.931608	4.23778	15.5036	8.23498e-05	0.00365094	7.48	6.79	11.32	15.87
Gadd45b	ENSMUSG00000015312	0.947367	3.88807	15.4218	8.59895e-05	0.00374349	7.97	6.2	11.84	15.4
Plin5	ENSMUSG00000011305	0.968377	4.22486	15.3045	9.14993e-05	0.00394068	8.02	8.76	15.6	16.96
Adh1	ENSMUSG00000074207	0.809529	6.6186	15.2627	9.3546e-05	0.00400025	64.99	51.96	101.37	103.03
Cma1	ENSMUSG00000022225	0.903444	5.11751	15.2481	9.42717e-05	0.00401306	24.96	31.09	50.59	53.55
Asap1	ENSMUSG00000022377	0.767259	7.32144	15.2009	9.66558e-05	0.00408973	23.49	24.73	40.13	42
Il1r2	ENSMUSG00000026073	0.923755	4.03438	15.1438	9.96253e-05	0.00420064	10.98	9.68	15.47	20.67
Zxdc	ENSMUSG00000034430	0.788611	6.27317	15.1137	0.000101225	0.00423846	13.77	13.9	20.45	25.66
Tmem37	ENSMUSG00000050777	0.945884	3.0917	15.0926	0.000102362	0.00427121	6.17	6.1	11.71	11.73
Rap1gap	ENSMUSG00000041351	1.00092	3.26393	14.9338	0.000111351	0.00460928	1.91	2.33	3.75	3.01
Map3k13	ENSMUSG00000033618	1.13654	2.6142	14.9294	0.00011161	0.00460928	0.34	0.4	0.82	0.81
Mterfd2	ENSMUSG00000026273	0.774646	6.33964	14.8705	0.00011515	0.00470709	22.64	23.39	34.58	38.59
Mrgprb1	ENSMUSG00000070547	0.950497	3.21441	14.8572	0.000115966	0.00472443	1.32	1.72	3.07	2.72
Myrip	ENSMUSG00000041794	0.93262	3.42122	14.626	0.00013109	0.00520465	2.02	1.83	3.53	4.28
Pdxk	ENSMUSG00000032788	0.770179	6.18561	14.6244	0.000131206	0.00520465	11.14	10.51	17.95	18.54
Tmem158	ENSMUSG00000054871	1.02534	3.50461	14.5702	0.000135035	0.00532153	3.18	5.26	7.79	9.38
Midn	ENSMUSG00000035621	0.808914	6.15109	14.4142	0.000146693	0.00574342	12.64	14.14	19.8	25.32
Cpa3	ENSMUSG00000001865	0.833982	5.10081	14.3722	0.00015	0.00583499	14.89	20.71	32.66	30.22
Slc2a10	ENSMUSG00000027661	0.982025	2.8849	14.2389	0.000161008	0.00622308	1.43	1.5	2.79	2.95
Sgsm1	ENSMUSG00000042216	1.0903	2.62575	14.1225	0.000171284	0.00655718	0.98	1.08	2.24	1.45
Gm16310	ENSMUSG00000086331	1.29676	1.7096	14.1103	0.000172397	0.00656723	1.91	1.42	3.64	4.57
Glce	ENSMUSG00000032252	0.763816	6.97426	14.1077	0.000172636	0.00656723	17.41	20.78	30.33	33.8
Chd9	ENSMUSG00000056608	0.736345	8.48206	14.0996	0.00017338	0.00657481	27.81	26.03	42.05	41.78
Prodh	ENSMUSG00000003526	0.858226	4.15884	14.0703	0.000176107	0.00663647	6.95	6.83	12.43	13.77
Fkbp14	ENSMUSG00000038074	0.761543	5.77264	14.0506	0.000177954	0.00668519	14.5	15.8	25.36	26.61
Isyna1	ENSMUSG00000019139	0.76615	5.8118	13.9954	0.000183257	0.00685569	20.16	18.39	31.87	33.07
Dcbld2	ENSMUSG00000035107	0.830742	6.13223	13.8826	0.000194588	0.00715408	9.38	10.63	17.65	17.01
Adamts15	ENSMUSG00000033453	0.795137	5.47501	13.7687	0.000206757	0.00755541	5.15	5.58	9.74	8.63
Gm16896	ENSMUSG00000085988	0.939989	3.1496	13.7231	0.000211833	0.00771206	1.03	0.8	1.72	1.77
Plcxd2	ENSMUSG00000087141	1.06354	3.4617	13.7188	0.000212323	0.00771206	0.98	0.85	1.47	2.35
Gm4353	ENSMUSG00000091900	1.31526	1.70541	13.6549	0.000219672	0.007884	0.54	1.23	2.59	1.81
Heyl	ENSMUSG00000032744	0.776834	5.12205	13.6391	0.000221529	0.00790392	6.79	6.93	10.41	11.04
BC055004	ENSMUSG00000047592	0.889398	3.88417	13.6043	0.000225673	0.0080041	3.02	4.26	7.2	5.65
Fosl2	ENSMUSG00000029135	0.776739	7.21645	13.4302	0.000247599	0.00857988	13.67	18.26	26.69	27.37
Aqp5	ENSMUSG00000044217	0.814639	4.97312	13.3995	0.000251693	0.00869676	12.85	10.11	20.76	18.99
Il1b	ENSMUSG00000027398	1.84772	1.68893	13.2741	0.000269097	0.00922102	0.87	1.16	6.25	1.27
Mcpt4	ENSMUSG00000061068	0.774525	4.89867	13.2653	0.000270359	0.00923586	22.3	20.78	36.16	37.05
Rapgef2	ENSMUSG00000062232	0.7268	7.02946	13.2582	0.000271388	0.00924484	17.11	16.46	26.84	29.73
Gpc3	ENSMUSG00000055653	0.810709	5.95525	13.1806	0.000282866	0.0095817	20.95	24.29	40.6	38.05
Tpsb2	ENSMUSG00000033825	0.865893	4.22394	13.0484	0.000303543	0.0102533	12.16	12.7	25.82	19
Rybp	ENSMUSG00000072872	0.744222	6.27945	13.0125	0.000309424	0.0103937	10.08	11.45	18.07	17.58
Gm5577	ENSMUSG00000084950	0.931711	3.05083	12.9509	0.000319775	0.0106819	4.29	5.13	8.17	9.24
Serpine1	ENSMUSG00000037411	1.12571	3.37768	12.7181	0.000362143	0.0118369	1.54	4.51	7.94	5.11
Cerk	ENSMUSG00000035891	0.768587	4.97431	12.6974	0.000366163	0.0119339	5.82	5.44	8.68	10.21
Nsg1	ENSMUSG00000029126	0.939096	2.67796	12.4513	0.000417695	0.0134679	1.96	1.95	4.1	3.24
Gdpd5	ENSMUSG00000035314	0.900516	2.97635	12.3958	0.00043029	0.013837	1.75	1.53	2.7	3.4
Itpk1	ENSMUSG00000057963	0.744952	6.17353	12.2974	0.000453598	0.0144707	18.92	18.98	27.77	35.18
Pim1	ENSMUSG00000024014	0.838427	3.42578	12.2263	0.000471194	0.0149924	4.04	3.5	6.23	7.17
Lzts2	ENSMUSG00000035342	0.766691	5.62773	12.1505	0.000490756	0.0155329	12.7	13.36	21.23	22.65
Nfil3	ENSMUSG00000056749	0.82382	3.84929	12.0436	0.000519699	0.0163204	5.16	5.8	9.24	10.01
Junb	ENSMUSG00000052837	0.90414	3.06603	12.0208	0.000526093	0.0164356	3.52	2.37	5.03	5.92
Dact2	ENSMUSG00000048826	1.16938	1.69073	11.9362	0.000550528	0.0171546	0.3	0.93	1.52	1.23
Coq10b	ENSMUSG00000025981	0.829164	4.59908	11.8803	0.000567302	0.0176317	11.29	13.16	19.52	23.76
Nudt15	ENSMUSG00000033405	0.989924	2.28307	11.821	0.000585676	0.0181094	1.55	1.23	2.18	3.37
Ier2	ENSMUSG00000053560	0.839778	3.36316	11.8043	0.000590947	0.0181791	5.13	4.68	7.56	9.97
Cdkn1a	ENSMUSG00000023067	0.709569	5.50327	11.7549	0.000606841	0.0185733	31.37	32.05	53.91	49.24
Zfp944	ENSMUSG00000033972	0.890305	2.89554	11.6638	0.000637283	0.0192606	2.87	1.95	3.65	4.62
Lrrc41	ENSMUSG00000028703	0.739991	5.66953	11.5124	0.000691352	0.0208425	13.81	10.92	17.67	21.58
Gm15413	ENSMUSG00000053049	0.891802	2.4378	11.4003	0.00073434	0.0219737	2.14	2.3	4.36	3.73
Rsph3b	ENSMUSG00000023806	1.23289	2.86041	11.3255	0.000764488	0.0227606	1.33	0.96	2.22	3.24
Usp31	ENSMUSG00000063317	0.671038	6.6999	11.3166	0.000768187	0.0227606	7.18	7.61	11.66	11.6
Npr2	ENSMUSG00000028469	0.678158	6.03483	11.3014	0.000774493	0.0228912	20.44	20.2	29.84	31.62
Atp8b1	ENSMUSG00000039529	0.776512	4.77055	11.2609	0.000791572	0.0231688	2.43	3.26	5.24	4.38
Clec4a2	ENSMUSG00000030148	0.844507	3.14444	11.1553	0.000837908	0.0243478	4.6	7.4	10.97	10.8
Bmp7	ENSMUSG00000008999	0.864924	4.23351	11.1145	0.00085656	0.0247704	3.32	4.5	5.88	8.48
Lnx2	ENSMUSG00000016520	0.676891	5.74882	11.0897	0.000868082	0.0249838	13.67	18.17	25.43	25.22
Frmd4b	ENSMUSG00000030064	0.668969	6.7433	11.0611	0.00088157	0.0253116	19.81	20.47	32.19	34.74
Bdh2	ENSMUSG00000028167	1.06084	1.75159	10.9614	0.000930304	0.0264137	3.16	3.06	6.62	5.48
BC005764	ENSMUSG00000035835	0.69395	5.37088	10.9383	0.000941952	0.0266161	9.24	9.74	15.26	15.36
Pmaip1	ENSMUSG00000024521	1.16419	1.85748	10.901	0.000961118	0.0270166	0.68	0.41	1.07	1.37
Ckb	ENSMUSG00000001270	0.819413	5.37102	10.5801	0.00114311	0.031258	16.2	28.33	38.43	39.46
Osbpl3	ENSMUSG00000029822	0.679466	5.38264	10.5318	0.00117336	0.0319402	3.95	3.66	7.16	7.19
Gm6793	ENSMUSG00000092086	1.34711	1.17375	10.4888	0.00120104	0.0325467	0.54	0.61	2.04	0.59
8430427H17Rik	ENSMUSG00000061411	0.67551	5.4536	10.4476	0.00122812	0.033206	7.36	5.64	10.5	10.41
Zfp948	ENSMUSG00000067931	0.727029	4.079	10.3588	0.00128858	0.0346079	4.32	5.44	7.86	8.15
Gm12751	ENSMUSG00000062554	1.01161	2.16703	10.273	0.00134995	0.0360407	12.9	4.92	16.38	20.23
Ythdf2	ENSMUSG00000040025	0.678969	5.01866	10.2707	0.00135161	0.0360407	5.85	7.51	10.25	11.83
Saa3	ENSMUSG00000040026	1.8202	3.35582	10.1139	0.00147156	0.0382971	9.69	8.04	42.56	19.76
Cd209d	ENSMUSG00000031495	0.665125	4.75312	10.0727	0.00150481	0.0390247	27.33	27.59	42.38	44.26
Il1rl1	ENSMUSG00000026069	0.88885	4.23211	10.0166	0.00155132	0.0398029	2.67	5.13	10.55	4.63
Mapkapk2	ENSMUSG00000016528	0.654936	6.71653	9.94317	0.00161447	0.0410736	34.18	29.39	46.93	52.15
Zwilch	ENSMUSG00000032400	0.851409	2.64075	9.88522	0.00166612	0.042121	1.82	1.59	3.62	4.63
Lbp	ENSMUSG00000016024	0.758603	6.33634	9.86731	0.00168241	0.0424119	19.73	27.67	44.25	37.28
Slc38a9	ENSMUSG00000069056	0.833744	2.50796	9.84319	0.00170462	0.0426473	2.86	3.11	5.2	5.37
Osgin1	ENSMUSG00000074063	0.923878	2.10916	9.81904	0.00172714	0.0429436	1.75	1.28	2.73	3.11
Gstt1	ENSMUSG00000001663	0.653518	5.69025	9.7833	0.00176104	0.0436963	49.99	48.86	83.29	72.39
Trim30d	ENSMUSG00000057596	1.2213	1.3517	9.75618	0.00178721	0.0440736	0.38	0.55	1.07	1.07
Lrg1	ENSMUSG00000037095	0.740547	5.8881	9.59108	0.00195525	0.0478264	32.26	40.84	59.84	61.24
Gm17227	ENSMUSG00000091558	1.00343	1.8386	9.52473	0.00202721	0.0492865	2.99	2.2	5.92	5.45
Steap3	ENSMUSG00000026389	0.659286	6.41732	9.50208	0.00205239	0.0496984	19.45	20.94	32.46	30.68

## Sheet: Down genes
Supplemental Table-5 Downregulated Genes by E2
gene_symbol	gene	logFC	logCPM	LR	PValue	FDR	Ctrl_Gland_Control_r1_FPKM	Ctrl_Gland_Control_r2_FPKM	E2_Treatment_Gland_E2treat_r1_FPKM	E2_Treatment_Gland_E2treat_r2_FPKM
Foxa1	ENSMUSG00000035451	-3.90149	3.18688	129.25	5.98073e-30	1.80304e-26	7.41	8.17	0.6	0.39
Myo1h	ENSMUSG00000066952	-3.67261	1.15402	58.4724	2.06159e-14	1.30846e-11	0.7	1.35	0.12	0
Nrap	ENSMUSG00000092491	-1.84345	4.12188	54.7104	1.39664e-13	7.01754e-11	6.1	6.05	1.61	1.73
Esrp2	ENSMUSG00000084128	-2.23994	2.76611	53.1812	3.04163e-13	1.46716e-10	5.29	4.35	1.18	0.98
Gm17427	ENSMUSG00000090886	-10.2813	2.14873	52.6533	3.97937e-13	1.7773e-10	0	2.98	0	0
Cited1	ENSMUSG00000051159	-1.64989	4.6502	50.1992	1.38906e-12	5.58357e-10	66.81	54.44	21.92	16.2
Cish	ENSMUSG00000032578	-1.80756	4.53312	49.7989	1.70343e-12	6.41927e-10	12.48	9.4	3.18	4.53
Gata3	ENSMUSG00000015619	-1.7947	4.24412	48.7446	2.91561e-12	1.06543e-09	11.47	9.24	3.05	2.62
Fgfr2	ENSMUSG00000030849	-1.47916	5.79067	45.627	1.43058e-11	4.92894e-09	33.87	37.21	11.97	11.52
Rpl3l	ENSMUSG00000002500	-1.88468	2.55018	38.9762	4.29002e-10	1.01438e-07	7.23	11.62	2.43	3.22
Mup19	ENSMUSG00000078673	-4.46531	3.24768	38.2551	6.2074e-10	1.43952e-07	1.67	1.56	0	0.21
Col7a1	ENSMUSG00000025650	-1.73832	3.39734	38.1491	6.55388e-10	1.46358e-07	1.97	2.23	0.68	0.44
Myo18b	ENSMUSG00000072720	-1.91119	2.84985	36.7378	1.35135e-09	2.80964e-07	1.53	1.73	0.36	0.51
Smpx	ENSMUSG00000041476	-2.07453	2.61211	36.499	1.52744e-09	3.12194e-07	12.15	15.52	3.23	3.27
Lmod3	ENSMUSG00000044086	-1.67755	2.33289	35.9814	1.99208e-09	3.93812e-07	4.47	4.84	1.24	1.71
Gcnt4	ENSMUSG00000091387	-1.84493	2.09237	35.6781	2.3277e-09	4.45552e-07	0.95	1.31	0.34	0.26
Trdn	ENSMUSG00000019787	-1.48276	5.11344	34.8718	3.52149e-09	6.43419e-07	33.31	44.69	8.72	17.92
Cox6a2	ENSMUSG00000030785	-1.5675	2.58964	34.3222	4.67036e-09	8.38923e-07	21.51	24.85	6.04	10.03
Mybpc1	ENSMUSG00000020061	-1.68056	3.33571	34.2972	4.73064e-09	8.38923e-07	6.17	4.99	1.9	1.84
9330159F19Rik	ENSMUSG00000004360	-1.35308	3.91003	34.0075	5.49013e-09	9.59499e-07	4.06	5.01	1.81	1.68
Pard6b	ENSMUSG00000044641	-1.64332	2.77334	33.3836	7.56585e-09	1.30338e-06	2.74	4.19	1.18	0.98
Plekha6	ENSMUSG00000041757	-1.29957	4.57814	32.9134	9.63544e-09	1.6138e-06	4.29	4.28	1.8	1.62
Btn1a1	ENSMUSG00000000706	-1.34163	4.40527	32.2815	1.33379e-08	2.17353e-06	8.82	6.84	3.07	2.94
Upk3a	ENSMUSG00000022435	-1.52321	3.25904	31.269	2.24642e-08	3.51813e-06	20.55	20.87	8.53	5.52
Tmem56	ENSMUSG00000028132	-1.74327	5.86417	30.7699	2.90506e-08	4.40855e-06	13.58	15.58	5.23	3.31
Dact1	ENSMUSG00000044548	-1.24952	4.15975	30.2524	3.79318e-08	5.64716e-06	7.57	9.71	3.91	3.19
Krt8	ENSMUSG00000049382	-2.11898	5.00351	30.2001	3.89682e-08	5.66166e-06	28.75	24.72	6.07	6.11
Tfap2b	ENSMUSG00000025927	-1.26038	4.0544	29.9309	4.47732e-08	6.352e-06	3.75	3.88	1.61	1.4
Zbtb20	ENSMUSG00000036279	-11.4957	2.09308	29.7613	4.88647e-08	6.77309e-06	0	7.22	0	0
Ptn	ENSMUSG00000029838	-1.29644	6.06544	29.384	5.93666e-08	8.04384e-06	85.1	71.17	37.95	28.42
Myb	ENSMUSG00000019982	-1.58599	3.35789	29.2757	6.27765e-08	8.31892e-06	4.83	3.27	1.12	1.66
Mstn	ENSMUSG00000026100	-1.97486	2.38949	29.1622	6.65666e-08	8.72529e-06	3.85	5.17	0.75	1.61
Mypn	ENSMUSG00000020067	-1.48864	3.75875	29.1029	6.86357e-08	8.89976e-06	3.7	5.1	1.24	1.91
Pof1b	ENSMUSG00000034607	-1.59836	2.05038	29.0079	7.20828e-08	9.2473e-06	1.47	2.24	0.57	0.66
Cdca8	ENSMUSG00000028873	-1.47708	2.60901	28.311	1.0331e-07	1.28434e-05	4.35	6.42	1.67	2.21
Lad1	ENSMUSG00000041782	-1.48076	2.77843	28.1319	1.13323e-07	1.38335e-05	3.31	3.35	0.99	1.43
Krt77	ENSMUSG00000067594	-10.8761	1.59543	28.1178	1.14151e-07	1.38335e-05	0	4.94	0	0
Jph1	ENSMUSG00000042686	-1.45303	2.8326	28.1083	1.14715e-07	1.38335e-05	4.1	6.89	1.81	2.22
Jph2	ENSMUSG00000017817	-1.23913	3.2922	27.6379	1.46281e-07	1.68566e-05	3.93	4.39	1.54	2.01
Tmod4	ENSMUSG00000005628	-1.23862	3.58084	27.6314	1.46774e-07	1.68566e-05	16.35	19.34	7.57	6.83
Art1	ENSMUSG00000030996	-1.80691	1.98802	27.4883	1.5805e-07	1.79804e-05	4.91	7.89	1.92	1.67
Il33	ENSMUSG00000024810	-1.08124	5.69027	27.4042	1.65072e-07	1.86037e-05	30.86	34.67	15.69	14.35
Fgb	ENSMUSG00000033831	-1.89072	2.64639	25.4331	4.57991e-07	4.80253e-05	12.63	5.2	2.02	2.8
Pcdha4	ENSMUSG00000007440	-1.54471	2.6434	25.371	4.72978e-07	4.91693e-05	2.72	1.67	0.82	0.92
Stra6	ENSMUSG00000032327	-1.85799	1.75923	25.1293	5.3613e-07	5.47897e-05	1.13	1.33	0.26	0.79
Neb	ENSMUSG00000026950	-1.4345	10.1126	25.0782	5.50505e-07	5.57861e-05	245.17	326.57	83.54	119.33
Ryr1	ENSMUSG00000030592	-1.39836	6.75335	25.0126	5.69561e-07	5.72361e-05	11.33	12.28	3.5	5.37
Areg	ENSMUSG00000029378	-4.29073	3.24409	24.8894	6.07168e-07	6.00151e-05	10.36	14.13	0.88	0.3
Hfe2	ENSMUSG00000038403	-1.63497	3.0965	24.8733	6.12251e-07	6.00254e-05	6.36	9.99	1.86	3.47
Perp	ENSMUSG00000019851	-1.39968	3.94999	24.8129	6.3173e-07	6.14357e-05	9.77	17.36	5.52	4.61
Sypl2	ENSMUSG00000027887	-1.67048	4.20723	24.7867	6.40389e-07	6.17796e-05	7.9	8.7	2	3.12
Xirp2	ENSMUSG00000027022	-1.42662	7.35083	24.3378	8.08352e-07	7.55652e-05	20.78	29.3	7.54	11.05
Asap3	ENSMUSG00000036995	-1.20933	2.97129	24.1508	8.90784e-07	8.1744e-05	2.9	2.58	1.16	1.18
Krt18	ENSMUSG00000023043	-1.62429	5.85718	24.1388	8.96348e-07	8.1744e-05	73.09	57.83	24.47	17.5
Epcam	ENSMUSG00000045394	-1.15019	5.33572	24.1366	8.97366e-07	8.1744e-05	27.72	24.42	12.95	10.19
Actn3	ENSMUSG00000006457	-1.40679	7.2906	24.1277	9.01563e-07	8.1744e-05	148.28	168.87	49.1	75.18
Krt5	ENSMUSG00000061527	-1.17619	4.41942	23.8521	1.04029e-06	9.36186e-05	11.99	15.03	5.92	5.92
BB365896	ENSMUSG00000092323	-1.07879	4.6306	23.473	1.26681e-06	0.000109902	13.01	14.22	7.3	5.35
Gm3200	ENSMUSG00000078636	-1.47675	1.84177	23.4434	1.28645e-06	0.00011081	5.02	7.47	2.15	2.34
Scn4b	ENSMUSG00000046480	-1.35806	2.64215	23.4133	1.30669e-06	0.000111755	2.17	2.42	0.69	1.12
Txlnb	ENSMUSG00000039891	-1.45498	4.37445	23.3738	1.33385e-06	0.000112948	7.66	9.7	2.48	4.25
Galnt3	ENSMUSG00000026994	-1.43265	2.32584	23.2903	1.39299e-06	0.000115849	3.62	2.4	1.47	0.74
Crym	ENSMUSG00000030905	-2.03146	1.70804	23.2598	1.41526e-06	0.000116895	2.62	7.3	1.74	0.54
D17H6S56E-5	ENSMUSG00000091747	-0.972831	6.77078	23.1673	1.48503e-06	0.000121001	46.73	39.9	21.8	22.62
Mybpc2	ENSMUSG00000038670	-1.48684	7.00638	23.1557	1.494e-06	0.000121001	56.98	70.58	15.89	29.24
Serinc2	ENSMUSG00000023232	-1.70379	2.97779	23.0516	1.57713e-06	0.000125951	5.59	8.68	3.06	0.96
Hc	ENSMUSG00000026874	-1.19544	3.91958	22.9907	1.62785e-06	0.000127472	3.97	3.69	1.66	1.17
Klhl31	ENSMUSG00000044938	-1.54172	6.22643	22.9056	1.70157e-06	0.000132382	16.89	24	4.95	8.99
Casq1	ENSMUSG00000007122	-1.61372	6.69231	22.8026	1.79522e-06	0.000138539	95.96	114.79	25.57	42.27
Dsp	ENSMUSG00000054889	-1.22065	5.37787	22.7936	1.80368e-06	0.000138539	5.36	8.79	3.51	2.84
Atp2a1	ENSMUSG00000030730	-1.47277	9.33225	22.5809	2.01482e-06	0.00015281	433.06	520.81	118.41	201.45
Prlr	ENSMUSG00000005268	-1.12917	8.11916	22.5445	2.05326e-06	0.000154752	58.32	53.98	27.15	23.63
Tnni2	ENSMUSG00000031097	-1.39005	7.07884	22.4519	2.15471e-06	0.000161389	405.76	406.03	123.48	184.52
Itih2	ENSMUSG00000037254	-1.33433	2.63029	22.4207	2.19003e-06	0.000163022	3.83	2.75	1.27	1.3
Cmya5	ENSMUSG00000047419	-1.27363	7.1491	22.282	2.35398e-06	0.00017309	17.14	19.9	6.59	8.56
Tuba4a	ENSMUSG00000026202	-1.02117	5.59801	22.1131	2.57043e-06	0.00018561	38.26	36.96	15.37	21.5
Plch2	ENSMUSG00000029055	-1.43729	1.96165	22.0498	2.65668e-06	0.000190696	1.18	1.4	0.64	0.67
Pygm	ENSMUSG00000032648	-1.38173	6.81762	22.0324	2.68092e-06	0.000191297	99.71	117.39	35.36	50.2
Zfp697	ENSMUSG00000050064	-1.1493	3.24374	21.7388	3.12402e-06	0.000219865	3.19	2.47	1.43	1.04
Runx1t1	ENSMUSG00000006586	-1.12223	4.01731	21.7132	3.16613e-06	0.000220695	5.16	7.39	2.87	2.3
Mybph	ENSMUSG00000042451	-1.50874	4.12281	21.6134	3.33519e-06	0.000229823	17.7	21.66	5.79	8
Mylk4	ENSMUSG00000044951	-1.25698	5.50636	21.5795	3.39469e-06	0.000232594	18.06	18.07	5.31	10.26
Mlph	ENSMUSG00000026303	-1.34324	4.54715	21.5526	3.44248e-06	0.000234536	8.41	6.84	3.99	2.53
Ttn	ENSMUSG00000051747	-1.40769	12.4739	21.4932	3.55091e-06	0.000240564	180.5	249.64	54.56	85.03
Ampd1	ENSMUSG00000070385	-1.3555	5.20953	21.4738	3.58704e-06	0.000241654	30.77	37.52	10.82	18.61
Cdh1	ENSMUSG00000000303	-0.954333	5.45127	21.4443	3.64264e-06	0.000244037	11.52	11	5.83	5.64
Ckmt2	ENSMUSG00000021622	-1.51207	3.56415	21.2386	4.05509e-06	0.000267665	16.1	16.51	3.99	7.53
Myl1	ENSMUSG00000061816	-1.29641	7.79819	21.2354	4.06192e-06	0.000267665	501.71	521.8	167.89	251.46
Itgb1bp3	ENSMUSG00000004939	-1.17849	2.90588	21.1709	4.20087e-06	0.000275317	7.11	9.49	3.25	4.11
St14	ENSMUSG00000031995	-1.13205	3.8142	21.0983	4.36325e-06	0.000284413	4.57	5.71	2.17	2.51
Esrp1	ENSMUSG00000040728	-1.10156	4.22861	20.7131	5.33506e-06	0.00034404	5.81	7.39	3.44	2.55
Tmem38a	ENSMUSG00000031791	-1.44343	4.70658	20.4944	5.9807e-06	0.000383624	22.03	23.75	6.84	9.92
Tspan1	ENSMUSG00000028699	-1.18893	2.72224	20.3375	6.49164e-06	0.000412014	5.7	4.32	2.37	1.68
Cldn3	ENSMUSG00000070473	-1.21615	2.75876	20.126	7.25032e-06	0.000455373	10.61	9.12	4.92	3.31
Smyd1	ENSMUSG00000055027	-1.45717	4.24119	19.8837	8.23006e-06	0.000506461	6.68	12.07	2.4	4.46
Wnt4	ENSMUSG00000036856	-1.35354	2.34817	19.8829	8.23327e-06	0.000506461	1.18	1.26	0.52	0.4
Sox4	ENSMUSG00000076431	-1.07172	3.33162	19.8012	8.59303e-06	0.00052335	3.45	2.97	1.6	1.4
Srl	ENSMUSG00000022519	-1.24371	5.53145	19.7542	8.80683e-06	0.000531008	16.24	24.14	7.34	9.94
Tnnt3	ENSMUSG00000061723	-1.40602	9.03945	19.694	9.0887e-06	0.000545277	972.17	1295.18	322.62	539.75
Hspa1b	ENSMUSG00000090877	-1.37612	2.91642	19.519	9.96043e-06	0.000585916	2.68	2.99	1.08	1.08
Tpm1	ENSMUSG00000032366	-1.05479	9.35971	19.4623	1.02604e-05	0.000600632	737.73	943.98	317.5	433.91
Slc12a2	ENSMUSG00000024597	-1.30108	7.56552	19.3661	1.07903e-05	0.000628603	35.36	37.33	14.54	14.6
Wnk2	ENSMUSG00000037989	-1.04116	3.76539	19.3259	1.10199e-05	0.000638888	3.34	2.31	1.37	1.32
Tnnc2	ENSMUSG00000017300	-1.39834	7.74834	18.9917	1.31286e-05	0.000746783	630.09	725.18	196.07	316.7
Kbtbd10	ENSMUSG00000075307	-1.35504	4.36782	18.6796	1.5463e-05	0.000870613	12.11	16.29	4.5	6.55
Trim29	ENSMUSG00000032013	-1.54308	2.60811	18.5257	1.67628e-05	0.000931535	2.74	4.8	1.03	1.58
Mboat1	ENSMUSG00000038732	-1.15279	4.04405	18.5023	1.697e-05	0.000938721	8.41	7.29	3.35	3.52
Bmf	ENSMUSG00000040093	-1.02898	3.59574	18.4633	1.73209e-05	0.000953755	2.79	3.47	1.52	1.61
Muc1	ENSMUSG00000042784	-1.05281	3.51735	18.2563	1.93091e-05	0.00105361	9.75	6.73	3.02	4.26
Fbxo40	ENSMUSG00000047746	-1.16941	3.2229	18.1991	1.98977e-05	0.00108084	2.86	3.46	1.13	1.66
Nctc1	ENSMUSG00000087090	-1.63442	2.31464	18.1183	2.07595e-05	0.0011226	3.41	3.97	0.62	1.89
Clip4	ENSMUSG00000024059	-1.04358	3.51068	18.0114	2.19583e-05	0.00118212	3.79	5.46	2.55	1.87
Ttll10	ENSMUSG00000029074	-1.34388	1.69892	18.0013	2.20755e-05	0.00118315	2.34	2.07	0.93	0.54
Tmprss2	ENSMUSG00000000385	-0.921812	4.67183	17.8749	2.35916e-05	0.00125327	10.88	9.8	5.49	5.28
Myom2	ENSMUSG00000031461	-1.62643	4.19337	17.7493	2.52016e-05	0.00133292	4.77	7.88	1.81	2.46
Mybl2	ENSMUSG00000017861	-1.22504	1.93183	17.5268	2.83291e-05	0.00147888	1.49	1.83	0.59	1
Nrxn3	ENSMUSG00000066392	-1.52271	3.25808	17.3268	3.14717e-05	0.00162187	3.02	0.97	0.58	1.76
Ckap2l	ENSMUSG00000048327	-1.21969	2.24878	17.0756	3.59204e-05	0.0018277	1.44	2.45	0.73	0.96
Prss8	ENSMUSG00000030800	-1.23919	1.97193	16.9695	3.79861e-05	0.00192468	2.7	3.28	1.32	1.16
Acta1	ENSMUSG00000031972	-1.37021	9.63683	16.8122	4.12661e-05	0.00206485	1009.25	1132.15	316.02	506.04
Apobec2	ENSMUSG00000040694	-1.49145	3.74549	16.7478	4.26909e-05	0.00212731	19.63	22.91	6.54	8.55
Hrc	ENSMUSG00000038239	-1.4698	4.29783	16.5626	4.70699e-05	0.00232629	13.05	16.83	3.95	6.82
Mylpf	ENSMUSG00000030672	-1.36242	9.48748	16.5167	4.82235e-05	0.00237358	1884.89	2220.18	623.31	961.5
Necab3	ENSMUSG00000027489	-1.26308	1.66556	16.4089	5.10441e-05	0.00247205	3.32	4.14	1.39	0.9
Pappa	ENSMUSG00000028370	-1.04373	3.29007	16.3359	5.30506e-05	0.00254358	1.16	1.16	0.56	0.55
Ptch2	ENSMUSG00000028681	-1.02825	3.0409	16.3322	5.31538e-05	0.00254358	4.25	5.15	2.15	1.61
Irf6	ENSMUSG00000026638	-0.973282	4.16463	16.2869	5.44377e-05	0.00259472	6.18	6.63	3.4	2.87
AI428936	ENSMUSG00000019737	-1.06891	2.44305	16.1887	5.73348e-05	0.00272205	10.67	8.5	4.64	3.85
Marveld3	ENSMUSG00000001672	-1.15042	2.38721	16.1203	5.94448e-05	0.00281116	3.11	2.71	1.49	0.86
Des	ENSMUSG00000026208	-0.892775	6.14058	15.9625	6.46111e-05	0.00301994	34.75	38.91	19.26	23.39
Ddx11	ENSMUSG00000035842	-1.10529	2.70857	15.9001	6.67746e-05	0.00308959	2.5	1.5	0.83	1.02
Asb2	ENSMUSG00000021200	-1.01578	2.78048	15.8974	6.68698e-05	0.00308959	5.25	4.73	1.93	2.82
Cand2	ENSMUSG00000030319	-0.930393	3.66876	15.8723	6.77645e-05	0.00310712	3.27	3.72	1.59	2.08
Gm15265	ENSMUSG00000086288	-1.10637	2.49431	15.8574	6.82975e-05	0.00311969	8.8	10.76	3.62	5.95
Rgs11	ENSMUSG00000024186	-1.18411	2.0034	15.8382	6.89939e-05	0.00313434	3.49	2.87	1.64	1.36
Ckm	ENSMUSG00000030399	-1.31411	7.4306	15.8343	6.91379e-05	0.00313434	212.66	249.07	71.85	112.5
Cacna1s	ENSMUSG00000026407	-1.17631	4.65006	15.6777	7.51057e-05	0.00336691	9.84	12.62	3.41	4.15
Cd24a	ENSMUSG00000047139	-0.901517	6.69455	15.6153	7.76258e-05	0.003467	65.11	71.43	33.4	39.07
Ccl19	ENSMUSG00000071005	-1.69936	3.70244	15.4597	8.42821e-05	0.00372292	36.78	11.99	4.63	11.1
Dmbt1	ENSMUSG00000047517	-1.72744	2.38286	15.4337	8.54501e-05	0.00374349	0.33	0.81	0.1	0.28
Ppl	ENSMUSG00000039457	-0.878316	4.21061	15.4326	8.5502e-05	0.00374349	3.57	4.74	2.19	2.28
Tpm2	ENSMUSG00000028464	-1.14836	8.42329	15.4237	8.59031e-05	0.00374349	356.13	389.57	131.8	222.37
Kif22	ENSMUSG00000030677	-1.17752	1.86629	15.4047	8.67717e-05	0.00376396	2.51	2.72	1.48	0.66
Pkp3	ENSMUSG00000054065	-1.0866	2.77625	15.3375	8.99137e-05	0.00388627	9.87	7.46	2.15	5.18
Slc7a2	ENSMUSG00000031596	-1.16222	6.47885	15.282	9.25922e-05	0.00397356	13.66	14.01	6.25	6.07
Diap3	ENSMUSG00000022021	-1.08371	2.34179	15.2433	9.45111e-05	0.00401306	1.51	1.84	0.65	0.99
Myoz1	ENSMUSG00000068697	-1.11829	4.83659	15.1282	0.000100454	0.00422082	39.44	43.01	15.87	21.94
Cttnbp2	ENSMUSG00000000416	-1.04495	2.61218	15.0514	0.000104623	0.00435053	2.18	2.35	0.73	0.88
Capn8	ENSMUSG00000038599	-1.02841	2.49706	14.8981	0.000113476	0.00467031	3.08	3.32	1.76	1.27
Grhl1	ENSMUSG00000020656	-1.03936	3.22377	14.8882	0.000114072	0.00467891	3.19	4.36	2.16	1.53
Stx1a	ENSMUSG00000007207	-1.19741	1.82921	14.8381	0.000117145	0.00475641	1.81	2.5	0.75	1.13
Ddit4l	ENSMUSG00000046818	-1.35992	4.60696	14.792	0.000120041	0.00485765	15.09	18.13	4.82	8.06
Gipc2	ENSMUSG00000039131	-1.38698	2.56886	14.6931	0.000126508	0.0051022	7.58	6.67	2.89	2.8
Ky	ENSMUSG00000035606	-1.13238	3.29523	14.6792	0.000127445	0.00512287	2.1	3.57	0.89	1.7
Gpsm2	ENSMUSG00000027883	-0.893164	3.42551	14.6368	0.000130342	0.00520465	5.95	5.88	3.77	2.6
Slc5a5	ENSMUSG00000000792	-2.06816	3.19532	14.6323	0.000130655	0.00520465	1.39	2.37	0.48	0.4
AI646023	ENSMUSG00000046807	-1.0329	2.55413	14.5831	0.00013411	0.0053024	1.54	1.54	0.84	0.61
Nupr1	ENSMUSG00000030717	-0.799581	5.11318	14.4604	0.000143139	0.0056225	65.46	65.79	42.95	34.14
Ank1	ENSMUSG00000031543	-1.2252	3.699	14.4056	0.00014736	0.00575084	9.13	13.71	3.13	6.39
Ttc39a	ENSMUSG00000028555	-1.23974	2.63133	14.2697	0.000158396	0.00614181	4.81	3.05	1.37	1.75
Gm10115	ENSMUSG00000062319	-0.957975	3.05649	14.2077	0.000163704	0.00630703	9.85	13.48	7.11	4.56
Asb5	ENSMUSG00000031519	-1.40424	2.20199	14.1568	0.000168191	0.00645928	4.44	7.29	1.45	3.09
Alpk3	ENSMUSG00000038763	-1.09468	2.60533	14.0912	0.000174153	0.00658341	1.73	1.51	0.55	0.98
Myot	ENSMUSG00000024471	-1.28738	4.73172	13.9916	0.00018363	0.00685569	19.67	26.12	6.61	12.14
Cenpf	ENSMUSG00000026605	-0.979491	4.00097	13.9496	0.000187775	0.00698715	1.92	2.5	1.48	1.08
Gm14535	ENSMUSG00000083364	-1.00896	2.34138	13.9443	0.00018831	0.00698715	11.33	10.59	4.61	6.51
Plekhh2	ENSMUSG00000040852	-0.842919	4.78081	13.9352	0.000189224	0.00699956	4.84	4.79	2.55	2.76
Rrad	ENSMUSG00000031880	-1.03027	1.98934	13.8933	0.000193484	0.00713525	4.26	4.29	1.77	2.49
Pfkm	ENSMUSG00000033065	-0.884072	6.20633	13.8458	0.00019844	0.00727351	38.73	43.1	18.67	25.14
Hdac11	ENSMUSG00000034245	-0.986266	2.82362	13.6859	0.000216075	0.00782478	6.49	2.98	2.19	1.95
Fzd1	ENSMUSG00000044674	-0.791924	5.36404	13.6763	0.000217173	0.00784099	10.51	12.05	6.76	6.09
Myom1	ENSMUSG00000024049	-1.14269	5.56703	13.6569	0.000219433	0.007884	12.16	14.46	4.43	7.56
Serpinb5	ENSMUSG00000067006	-0.950116	3.60458	13.639	0.000221538	0.00790392	7.95	6.19	4.58	2.58
Kcnn4	ENSMUSG00000054342	-0.904416	3.35124	13.6245	0.000223247	0.0079414	7.54	6.25	3.13	4.54
Gm17475	ENSMUSG00000090836	-1.53637	2.67289	13.5915	0.000227212	0.00803504	3.01	2.88	0.77	1.28
Pvalb	ENSMUSG00000005716	-1.31483	8.25871	13.5854	0.000227952	0.00803763	543.83	719.09	193.83	310.85
3425401B19Rik	ENSMUSG00000071540	-1.16738	2.57283	13.568	0.00023007	0.00808868	1.96	2.58	0.66	1.41
Pkp1	ENSMUSG00000026413	-0.968746	3.33847	13.5387	0.000233698	0.00819233	2.53	3.64	1.92	1.14
Cap2	ENSMUSG00000021373	-1.06468	3.58434	13.523	0.000235656	0.00823703	6.16	8.08	3.79	3.28
2810055G20Rik	ENSMUSG00000052450	-1.05842	2.46722	13.5104	0.00023724	0.00826842	2.45	4.73	1.85	1.52
Chaf1a	ENSMUSG00000002835	-1.16208	1.59528	13.4817	0.000240899	0.00837174	1.13	1.65	0.61	0.62
Aim1l	ENSMUSG00000012123	-1.30218	1.89565	13.3737	0.000255173	0.00879182	1.2	2.61	0.69	0.7
Trim63	ENSMUSG00000028834	-1.02613	2.7856	13.2737	0.00026916	0.00922102	5.98	7.21	3.36	3.4
Ccdc120	ENSMUSG00000031150	-1.06757	2.59971	13.1999	0.000279967	0.00951021	1.84	2.02	0.98	0.82
Gm17675	ENSMUSG00000091714	-1.40916	1.94399	13.0149	0.000309018	0.0103937	3.06	1.2	1.19	0.3
Grhl2	ENSMUSG00000022286	-1.05709	3.0197	12.9659	0.000317221	0.010626	2.33	2.42	1.69	0.67
Mamstr	ENSMUSG00000042918	-0.979084	2.21936	12.9149	0.000325977	0.010859	2.33	3.45	1.74	1.55
Tfap2a	ENSMUSG00000021359	-1.05572	2.9065	12.8618	0.00033535	0.0111405	3.13	3.42	1.37	1.68
Gm14492	ENSMUSG00000043795	-1.04079	2.79307	12.8499	0.000337489	0.0111807	3.3	5.76	2.05	2.34
Zfp612	ENSMUSG00000044676	-0.950205	3.26745	12.7997	0.000346683	0.0114538	5.58	5.38	3.15	2.35
Shisa2	ENSMUSG00000044461	-0.976271	2.74401	12.7797	0.000350399	0.011545	3.41	4.27	1.43	2.54
Samd5	ENSMUSG00000060487	-1.04827	2.30342	12.7248	0.000360836	0.0118369	2.32	2.84	1.19	1.29
Usp13	ENSMUSG00000056900	-0.870429	4.42153	12.7177	0.000362205	0.0118369	3.66	4.82	1.96	2.63
Ldb3	ENSMUSG00000021798	-1.00505	5.94224	12.6044	0.000384832	0.0125086	33.68	41.48	13.46	19.02
Csn3	ENSMUSG00000001622	-0.816762	6.03017	12.5585	0.000394417	0.0127712	104.25	70.47	55.42	42.63
1110002E22Rik	ENSMUSG00000090066	-1.20906	4.47411	12.5556	0.000395028	0.0127712	2.84	4.48	1.06	2.1
Gtf2h4	ENSMUSG00000001524	-0.854634	2.89192	12.362	0.00043815	0.0140523	13.94	11.03	5.26	6.44
Gm16575	ENSMUSG00000089796	-1.17299	1.93477	12.3164	0.000448991	0.0143617	2.83	2.41	0.75	1.72
A930033H14Rik	ENSMUSG00000090622	-1.08615	2.2284	12.2055	0.000476491	0.0151211	1.18	1.97	0.78	0.68
Ighmbp2	ENSMUSG00000024831	-1.00636	2.14791	12.1085	0.000501936	0.0158451	1.46	1.77	0.73	0.96
Zfp395	ENSMUSG00000034522	-0.703591	5.65543	12.0919	0.000506402	0.0159444	14.68	15.08	9.28	8.77
Fam174b	ENSMUSG00000078670	-0.913787	2.5409	12.0289	0.000523816	0.016407	2.51	3.32	1.6	1.45
Pdlim3	ENSMUSG00000031636	-0.920569	4.60981	11.8723	0.000569739	0.0176619	23.36	25.63	13.2	12.41
A530098C11Rik	ENSMUSG00000047343	-0.916642	2.40777	11.8127	0.000588295	0.0181439	4.73	4.93	2.01	2.67
Flrt3	ENSMUSG00000051379	-0.798536	3.97556	11.7809	0.000598407	0.0183618	5.12	5.78	3.47	2.65
Haao	ENSMUSG00000000673	-1.31517	2.15774	11.7401	0.000611662	0.0186735	6.25	3.98	1.17	3.13
Ciita	ENSMUSG00000075404	-1.15486	2.20672	11.7354	0.000613217	0.0186737	4.25	2.45	1.19	1.87
Pcdh18	ENSMUSG00000037892	-0.885968	4.26305	11.7248	0.000616742	0.0187337	5.36	5.64	3.48	2.35
Gm20554	ENSMUSG00000093587	-0.862484	4.10946	11.6797	0.000631854	0.0191445	1.76	1.91	1.08	0.9
Fbn2	ENSMUSG00000024598	-0.984275	4.17136	11.4855	0.000701401	0.0210928	1.89	2.82	1.41	0.92
Il28ra	ENSMUSG00000062157	-1.07436	2.33117	11.4213	0.00072605	0.0217797	2.03	0.93	0.76	0.6
Krt7	ENSMUSG00000023039	-1.07689	4.37914	11.3417	0.000757866	0.0226216	5.74	5.23	2.38	2.67
Bin2	ENSMUSG00000075411	-1.15834	2.83125	11.3172	0.00076794	0.0227606	7.15	3.54	1.69	3.2
Ppp1r3a	ENSMUSG00000042717	-1.02458	3.84222	11.2754	0.000785404	0.023148	2.61	3.71	1.31	1.78
Kif20a	ENSMUSG00000003779	-0.959694	2.5649	11.2716	0.000787022	0.023148	1.72	2.95	1.25	1.08
Fgg	ENSMUSG00000033860	-0.866324	3.32851	11.2619	0.00079113	0.0231688	14.18	8.89	6.38	6.2
Niacr1	ENSMUSG00000045502	-0.779	4.07978	11.1561	0.000837578	0.0243478	12.69	12.91	6.82	8.02
Col27a1	ENSMUSG00000045672	-0.777118	4.63141	11.1306	0.000849143	0.0246149	3.53	5.02	2.19	2.92
Rassf6	ENSMUSG00000029370	-0.881959	2.81934	11.0964	0.000864932	0.0249527	4.9	3.79	2.4	2.23
Tmem2	ENSMUSG00000024754	-0.702446	5.46597	11.0376	0.000892822	0.0255737	8.61	8.01	5.47	4.59
Steap2	ENSMUSG00000015653	-0.756685	3.86286	11.009	0.000906688	0.0258734	3.08	3.94	1.97	2.28
Inadl	ENSMUSG00000061859	-0.796772	4.39809	11.0072	0.000907576	0.0258734	8.19	6.51	3.79	5.14
Eef1a2	ENSMUSG00000016349	-1.30013	2.0065	10.9602	0.000930907	0.0264137	2.76	4.62	1.15	1.69
Shc4	ENSMUSG00000035109	-0.910277	2.59054	10.9373	0.000942455	0.0266161	1.67	2.18	0.97	1.03
Pstpip1	ENSMUSG00000032322	-0.878648	3.33203	10.9259	0.0009483	0.0267186	5.81	7.89	3.6	4.24
Gm4673	ENSMUSG00000091324	-1.00813	3.92545	10.8794	0.000972403	0.0272702	4.79	4.27	2.19	2.27
2310042D19Rik	ENSMUSG00000078486	-0.996735	1.98779	10.8652	0.000979881	0.0274162	1.17	1.53	0.48	0.93
Dos	ENSMUSG00000035640	-0.884771	2.44511	10.8512	0.000987339	0.0275609	2.89	4.06	1.8	1.93
Boc	ENSMUSG00000022687	-0.866145	3.81931	10.8305	0.000998406	0.0278055	4.28	4.48	2.76	1.93
H19	ENSMUSG00000000031	-1.05677	5.19084	10.7929	0.00101888	0.0283103	25.71	22.1	11.91	10.68
Col17a1	ENSMUSG00000025064	-0.809683	3.791	10.7849	0.00102333	0.0283686	2.8	3.95	1.97	1.83
Fibin	ENSMUSG00000074971	-0.829131	2.80872	10.7681	0.00103266	0.0285616	4.81	5.18	2.99	2.52
Gm11266	ENSMUSG00000087413	-0.816751	2.62585	10.7545	0.00104027	0.0287062	8.63	7.91	4.58	4.74
Klhdc4	ENSMUSG00000040263	-0.746219	3.65115	10.7469	0.00104454	0.0287583	9.05	8.72	5.5	5.41
Dtx4	ENSMUSG00000039982	-0.746351	4.74519	10.6761	0.00108531	0.0298128	5.46	5.6	3.54	2.94
Spp1	ENSMUSG00000029304	-0.84123	5.36199	10.6256	0.00111535	0.0305682	37.54	43.3	29.32	15.13
Pcdh20	ENSMUSG00000050505	-0.974953	2.68902	10.537	0.00117007	0.0319228	1.4	2.12	0.67	1.15
Gimap3	ENSMUSG00000039264	-1.18666	3.29114	10.4967	0.00119589	0.0324803	18.52	10.83	3.63	9.51
Sdc1	ENSMUSG00000020592	-0.904949	4.50373	10.4394	0.00123359	0.0332792	8.77	11.47	6.09	4.61
Agps	ENSMUSG00000042410	-0.68561	7.81477	10.3049	0.00132678	0.0355547	53.12	60.95	35.63	35.07
Adssl1	ENSMUSG00000011148	-0.817806	4.24605	10.2676	0.00135388	0.0360407	14.72	20.76	7.35	12.82
Sertad4	ENSMUSG00000016262	-0.859582	4.19761	10.258	0.00136092	0.0361484	7.64	8	5.29	3.01
Pde4dip	ENSMUSG00000038170	-0.665807	7.17815	10.2441	0.00137124	0.0363085	22.38	27.71	16.03	16.4
Tmem138	ENSMUSG00000024666	-0.899071	2.43249	10.2418	0.00137297	0.0363085	4.65	4.08	2.49	2.08
Degs2	ENSMUSG00000021263	-0.845071	4.244	10.2143	0.00139356	0.0367723	5.69	5.3	2.7	3.32
Msc	ENSMUSG00000025930	-0.929817	2.12904	10.2054	0.00140034	0.0368376	3.48	3.16	1.4	2.16
Kcnk5	ENSMUSG00000023243	-0.793172	3.08051	10.203	0.00140214	0.0368376	2.77	3.17	1.52	1.92
Macc1	ENSMUSG00000041886	-0.922921	1.89741	10.1519	0.00144156	0.0377909	1.08	1.59	0.71	0.68
Clca2	ENSMUSG00000028262	-0.654683	8.0185	10.126	0.00146196	0.0382153	103.58	88.04	53.11	52.73
Cgn	ENSMUSG00000068876	-0.842901	2.90586	10.1233	0.00146409	0.0382153	2.12	2.26	1.32	0.9
Fhl3	ENSMUSG00000032643	-0.784879	3.85331	10.1114	0.00147358	0.0382971	9.67	13.43	6.34	7.08
Dnajc12	ENSMUSG00000036764	-0.885767	2.47514	10.0404	0.00153144	0.0396301	7.3	6.64	3.42	4.13
Atp1a3	ENSMUSG00000040907	-0.71413	5.87086	10.031	0.00153928	0.0397049	20.71	15.33	11.7	9.98
Gm10855	ENSMUSG00000075538	-0.841062	3.45387	10.029	0.00154092	0.0397049	5.86	6.46	4.01	2.7
Chaf1b	ENSMUSG00000022945	-0.968974	1.70046	10.0195	0.00154887	0.0398029	3.05	2.14	1.22	1.29
Erbb3	ENSMUSG00000018166	-0.695122	5.20268	10.0013	0.00156431	0.0400509	6.94	6.25	4.01	4.03
Ttk	ENSMUSG00000038379	-0.960387	2.08479	9.99328	0.00157112	0.0401402	1.63	1.99	0.7	1.22
Elf5	ENSMUSG00000027186	-0.725903	4.38887	9.9629	0.00159726	0.0407218	10.91	9.36	6.55	5.52
Ubash3a	ENSMUSG00000042345	-1.06862	2.42776	9.92991	0.00162614	0.0412834	3.55	2.09	0.63	1.03
Cyp1b1	ENSMUSG00000024087	-0.730914	5.41678	9.9205	0.00163448	0.0414081	9.54	10.1	6.41	5.61
Ccdc92	ENSMUSG00000037979	-1.11177	1.69859	9.86486	0.00168466	0.0424119	1.31	1.33	0.36	1.03
Tacstd2	ENSMUSG00000051397	-0.790772	3.07187	9.84914	0.00169911	0.0426473	6.63	6.58	4.38	3.03
Rhpn2	ENSMUSG00000030494	-0.855447	3.08426	9.84358	0.00170426	0.0426473	3.08	2.9	1.46	1.85
Muc15	ENSMUSG00000050808	-0.723753	3.92993	9.83347	0.00171365	0.0427844	6.33	5.21	3.67	3.21
Lck	ENSMUSG00000000409	-0.979974	4.90642	9.82463	0.0017219	0.0429018	22.73	12.36	6.18	10.93
Mcm2	ENSMUSG00000002870	-0.779629	3.59745	9.76784	0.00177591	0.0439216	3.85	4.42	2.07	2.76
Plxnb1	ENSMUSG00000053646	-0.749943	3.72547	9.76629	0.00177741	0.0439216	1.86	1.77	0.89	1.27
Cenpl	ENSMUSG00000026708	-0.800769	2.779	9.73389	0.00180901	0.0445202	4.24	4.49	2.52	2.32
Dlg2	ENSMUSG00000052572	-1.01687	1.6531	9.67675	0.00186615	0.0458328	1.2	0.62	0.56	0.27
Mki67	ENSMUSG00000031004	-0.725719	6.58092	9.61594	0.00192896	0.0472791	10.53	9.93	5.07	7.19
Hspb6	ENSMUSG00000036854	-0.781769	4.9132	9.58164	0.00196532	0.0479754	36.23	36.95	16.94	25.79
Itpr3	ENSMUSG00000042644	-0.674831	4.91112	9.55531	0.00199371	0.0485701	3.69	3.37	2.1	2.27
Akap17b	ENSMUSG00000059708	-0.745357	3.39814	9.50417	0.00205005	0.0496984	1.96	2.45	1.19	1.43
