# Supplementary material for: The genomic landscape of estrogen receptor α binding sites in mouse mammary gland
Source: PLoS One. 2019 Aug 13;14(8):e0220311. doi: 10.1371/journal.pone.0220311 (PMC6692022; doi:10.1371/journal.pone.0220311)
Supplement: S6 Table — (XLSX) [file pone.0220311.s008.xlsx]

## Sheet: RNAseq upgenes GO Term
Supplemental Table-6 RNAseq upgenes GO Term
Category	Term	Count	%	PValue	Genes	List Total	Pop Hits	Pop Total	Fold Enrichment	Bonferroni	Benjamini	FDR
GOTERM_BP_FAT	GO:0006469~negative regulation of protein kinase activity	6	2.85714	0.000239301	IRAK3, CDKN1A, GADD45G, IL1B, TRIB3, GADD45B	151	51	13588	10.5867	0.260333	0.260333	0.388509
GOTERM_BP_FAT	GO:0033673~negative regulation of kinase activity	6	2.85714	0.000239301	IRAK3, CDKN1A, GADD45G, IL1B, TRIB3, GADD45B	151	51	13588	10.5867	0.260333	0.260333	0.388509
GOTERM_BP_FAT	GO:0051348~negative regulation of transferase activity	6	2.85714	0.000287209	IRAK3, CDKN1A, GADD45G, IL1B, TRIB3, GADD45B	151	53	13588	10.1872	0.303672	0.165538	0.466117
GOTERM_BP_FAT	GO:0060429~epithelium development	11	5.2381	0.000851942	PGR, GPC3, FGFR3, CEBPB, PLXNA1, PGF, GATA6, CSF1, SIX1, KRT4, BMP7	151	271	13588	3.6526	0.658328	0.300905	1.3767
GOTERM_BP_FAT	GO:0043086~negative regulation of catalytic activity	7	3.33333	0.000876674	IRAK3, CDKN1A, GADD45G, NR4A1, IL1B, TRIB3, GADD45B	151	101	13588	6.23671	0.66882	0.241395	1.41639
GOTERM_BP_FAT	GO:0042325~regulation of phosphorylation	11	5.2381	0.00142063	IRAK3, CDKN1A, FGFR3, CSF1, GADD45G, IL1B, TRIB3, CERK, BMP7, GADD45B, IL31RA	151	290	13588	3.41329	0.833252	0.301105	2.28575
GOTERM_BP_FAT	GO:0051174~regulation of phosphorus metabolic process	11	5.2381	0.00187118	IRAK3, CDKN1A, FGFR3, CSF1, GADD45G, IL1B, TRIB3, CERK, BMP7, GADD45B, IL31RA	151	301	13588	3.28855	0.905569	0.325184	3.00035
GOTERM_BP_FAT	GO:0019220~regulation of phosphate metabolic process	11	5.2381	0.00187118	IRAK3, CDKN1A, FGFR3, CSF1, GADD45G, IL1B, TRIB3, CERK, BMP7, GADD45B, IL31RA	151	301	13588	3.28855	0.905569	0.325184	3.00035
GOTERM_BP_FAT	GO:0042127~regulation of cell proliferation	15	7.14286	0.00252315	FGFR3, FOSL2, LRRC32, CSF1, PRRX2, PMAIP1, PNP, IL31RA, PGR, CDKN1A, GPC3, ZMIZ1, SERPINE1, KRT4, BMP7	151	538	13588	2.50892	0.958546	0.365387	4.02576
GOTERM_BP_FAT	GO:0001763~morphogenesis of a branching structure	7	3.33333	0.00261536	PGR, GPC3, PLXNA1, PGF, CSF1, SIX1, BMP7	151	125	13588	5.03926	0.963105	0.33798	4.16997
GOTERM_BP_FAT	GO:0009967~positive regulation of signal transduction	8	3.80952	0.00297945	GPC3, FGFR3, CSF1, ADRA1A, IL1B, PRRX2, THBS1, IL31RA	151	172	13588	4.18543	0.97671	0.34147	4.73737
GOTERM_BP_FAT	GO:0044092~negative regulation of molecular function	7	3.33333	0.00342865	IRAK3, CDKN1A, GADD45G, NR4A1, IL1B, TRIB3, GADD45B	151	132	13588	4.77202	0.9868	0.351279	5.43306
GOTERM_BP_FAT	GO:0048754~branching morphogenesis of a tube	6	2.85714	0.00365708	PGR, GPC3, PGF, CSF1, SIX1, BMP7	151	93	13588	5.8056	0.990111	0.342736	5.78501
GOTERM_BP_FAT	GO:0010604~positive regulation of macromolecule metabolic process	16	7.61905	0.00430864	EGR1, CEBPB, FGFR3, LRRC32, ZXDC, NR4A1, PNP, IL31RA, FOS, GPC3, GATA6, ZMIZ1, SIX1, IL1B, IRF4, BMP7	151	633	13588	2.27455	0.995663	0.364526	6.78212
GOTERM_BP_FAT	GO:0045859~regulation of protein kinase activity	8	3.80952	0.0045811	IRAK3, CDKN1A, CSF1, GADD45G, IL1B, TRIB3, CERK, GADD45B	151	186	13588	3.8704	0.996928	0.359198	7.19614
GOTERM_BP_FAT	GO:0010647~positive regulation of cell communication	8	3.80952	0.00499563	GPC3, FGFR3, CSF1, ADRA1A, IL1B, PRRX2, THBS1, IL31RA	151	189	13588	3.80896	0.998182	0.362839	7.82273
GOTERM_BP_FAT	GO:0043549~regulation of kinase activity	8	3.80952	0.00543781	IRAK3, CDKN1A, CSF1, GADD45G, IL1B, TRIB3, CERK, GADD45B	151	192	13588	3.74945	0.998962	0.367467	8.48674
GOTERM_BP_FAT	GO:0048514~blood vessel morphogenesis	8	3.80952	0.00640962	SHB, PGF, ZMIZ1, TIPARP, IL1B, PRRX2, JUNB, CYR61	151	198	13588	3.63583	0.999697	0.397328	9.93035
GOTERM_BP_FAT	GO:0051338~regulation of transferase activity	8	3.80952	0.00658341	IRAK3, CDKN1A, CSF1, GADD45G, IL1B, TRIB3, CERK, GADD45B	151	199	13588	3.61756	0.999757	0.387104	10.1862
GOTERM_BP_FAT	GO:0001822~kidney development	6	2.85714	0.00661826	GPC3, PGF, SIX1, TIPARP, ADAMTS1, BMP7	151	107	13588	5.04599	0.999768	0.371751	10.2375
GOTERM_BP_FAT	GO:0035295~tube development	9	4.28571	0.0089947	PGR, GPC3, PGF, GATA6, CSF1, SIX1, PDGFRA, MGP, BMP7	151	264	13588	3.06773	0.999989	0.450743	13.6671
GOTERM_BP_FAT	GO:0051094~positive regulation of developmental process	8	3.80952	0.00963233	FGFR3, SOCS2, GATA6, CSF1, IL1B, BMP7, PNP, JUNB	151	214	13588	3.36399	0.999995	0.456529	14.5661
GOTERM_BP_FAT	GO:0010033~response to organic substance	13	6.19048	0.0101582	EGR1, HERPUD1, NNAT, MGP, FOS, IRAK3, ADH1, LCAT, ADRA1A, IL1B, LBP, PPP1R15A, CYR61	151	505	13588	2.31649	0.999997	0.458066	15.301
GOTERM_BP_FAT	GO:0051216~cartilage development	5	2.38095	0.0108242	FGFR3, MGP, PRRX2, BMP7, BMP8A	151	78	13588	5.76838	0.999999	0.463834	16.2232
GOTERM_BP_FAT	GO:0030855~epithelial cell differentiation	6	2.85714	0.0117008	PGR, CEBPB, GATA6, SIX1, KRT4, BMP7	151	123	13588	4.3896	1	0.475221	17.4225
GOTERM_BP_FAT	GO:0009968~negative regulation of signal transduction	7	3.33333	0.0117675	IRAK3, GPC3, SOCS2, IL1RL1, ADRA1A, IL1B, BMP7	151	171	13588	3.68367	1	0.462838	17.5131
GOTERM_BP_FAT	GO:0002009~morphogenesis of an epithelium	7	3.33333	0.0123915	PGR, GPC3, FGFR3, PLXNA1, PGF, CSF1, SIX1	151	173	13588	3.64108	1	0.466573	18.3562
GOTERM_BP_FAT	GO:0045597~positive regulation of cell differentiation	7	3.33333	0.0131084	FGFR3, SOCS2, GATA6, CSF1, BMP7, PNP, JUNB	151	175	13588	3.59947	1	0.47242	19.3149
GOTERM_BP_FAT	GO:0051056~regulation of small GTPase mediated signal transduction	8	3.80952	0.0133099	PLEKHG3, SGSM1, RAP1GAP, CSF1, ADRA1A, ASAP1, RAPGEF2, RALGDS	151	228	13588	3.15743	1	0.4649	19.5824
GOTERM_BP_FAT	GO:0045765~regulation of angiogenesis	4	1.90476	0.0133368	SERPINE1, IL1B, ADAMTS1, THBS1	151	45	13588	7.99882	1	0.453485	19.618
GOTERM_BP_FAT	GO:0001501~skeletal system development	9	4.28571	0.0138077	FGFR3, SIX1, TIPARP, PDGFRA, MGP, NPR2, PRRX2, BMP7, BMP8A	151	285	13588	2.84169	1	0.453435	20.2397
GOTERM_BP_FAT	GO:0051789~response to protein stimulus	5	2.38095	0.0156594	EGR1, FOS, HERPUD1, PPP1R15A, CYR61	151	87	13588	5.17165	1	0.484644	22.6409
GOTERM_BP_FAT	GO:0048729~tissue morphogenesis	8	3.80952	0.0164917	PGR, GPC3, FGFR3, PLXNA1, PGF, CSF1, SIX1, BMP7	151	238	13588	3.02476	1	0.4913	23.698
GOTERM_BP_FAT	GO:0010648~negative regulation of cell communication	7	3.33333	0.0171613	IRAK3, GPC3, SOCS2, IL1RL1, ADRA1A, IL1B, BMP7	151	186	13588	3.3866	1	0.494189	24.5386
GOTERM_BP_FAT	GO:0001568~blood vessel development	8	3.80952	0.0186413	SHB, PGF, ZMIZ1, TIPARP, IL1B, PRRX2, JUNB, CYR61	151	244	13588	2.95039	1	0.512505	26.3656
GOTERM_BP_FAT	GO:0001817~regulation of cytokine production	6	2.85714	0.0189508	IRAK3, CEBPB, LRRC32, IL1B, IRF4, LBP	151	139	13588	3.88432	1	0.507881	26.7425
GOTERM_BP_FAT	GO:0048145~regulation of fibroblast proliferation	3	1.42857	0.0201927	FOSL2, ZMIZ1, PMAIP1	151	20	13588	13.498	1	0.520196	28.2363
GOTERM_BP_FAT	GO:0010171~body morphogenesis	3	1.42857	0.0201927	GPC3, TIPARP, PDGFRA	151	20	13588	13.498	1	0.520196	28.2363
GOTERM_BP_FAT	GO:0001944~vasculature development	8	3.80952	0.0209809	SHB, PGF, ZMIZ1, TIPARP, IL1B, PRRX2, JUNB, CYR61	151	250	13588	2.87958	1	0.523908	29.1696
GOTERM_BP_FAT	GO:0048732~gland development	7	3.33333	0.02208	PGR, CEBPB, SOCS2, PLXNA1, CSF1, SIX1, BMP7	151	197	13588	3.1975	1	0.532493	30.4519
GOTERM_BP_FAT	GO:0001655~urogenital system development	6	2.85714	0.0229054	GPC3, PGF, SIX1, TIPARP, ADAMTS1, BMP7	151	146	13588	3.69809	1	0.536213	31.4006
GOTERM_BP_FAT	GO:0008219~cell death	12	5.71429	0.0248839	STEAP3, SHB, IRAK3, GATA6, GADD45G, RYBP, TRIB3, GAN, MMD2, PMAIP1, GADD45B, PPP1R15A	151	507	13588	2.12986	1	0.556969	33.6253
GOTERM_BP_FAT	GO:0010627~regulation of protein kinase cascade	6	2.85714	0.0286739	FGFR3, SOCS2, IL1RL1, ADRA1A, IL1B, IL31RA	151	155	13588	3.48336	1	0.600056	37.699
GOTERM_BP_FAT	GO:0016265~death	12	5.71429	0.0288699	STEAP3, SHB, IRAK3, GATA6, GADD45G, RYBP, TRIB3, GAN, MMD2, PMAIP1, GADD45B, PPP1R15A	151	519	13588	2.08062	1	0.593545	37.9032
GOTERM_BP_FAT	GO:0001983~baroreceptor response to increased systemic arterial blood pressure	2	0.952381	0.0327556	ADRA1A, ADRA1D	151	3	13588	59.9912	1	0.631797	41.8233
GOTERM_BP_FAT	GO:0001994~norepinephrine-epinephrine vasoconstriction involved in regulation of systemic arterial blood pressure	2	0.952381	0.0327556	ADRA1A, ADRA1D	151	3	13588	59.9912	1	0.631797	41.8233
GOTERM_BP_FAT	GO:0060562~epithelial tube morphogenesis	5	2.38095	0.034475	PGR, GPC3, PGF, CSF1, SIX1	151	111	13588	4.05346	1	0.642286	43.4827
GOTERM_BP_FAT	GO:0010811~positive regulation of cell-substrate adhesion	3	1.42857	0.0354812	CSF1, THBS1, CYR61	151	27	13588	9.99853	1	0.644601	44.4331
GOTERM_BP_FAT	GO:0060675~ureteric bud morphogenesis	3	1.42857	0.0379391	GPC3, PGF, SIX1	151	28	13588	9.64144	1	0.661412	46.692
GOTERM_BP_FAT	GO:0001658~branching involved in ureteric bud morphogenesis	3	1.42857	0.0379391	GPC3, PGF, SIX1	151	28	13588	9.64144	1	0.661412	46.692
GOTERM_BP_FAT	GO:0008285~negative regulation of cell proliferation	7	3.33333	0.0379705	CDKN1A, GPC3, FGFR3, LRRC32, KRT4, PMAIP1, BMP7	151	224	13588	2.81209	1	0.653656	46.7203
GOTERM_BP_FAT	GO:0008284~positive regulation of cell proliferation	8	3.80952	0.0381677	CDKN1A, FOSL2, FGFR3, ZMIZ1, CSF1, PRRX2, PNP, IL31RA	151	284	13588	2.53484	1	0.647695	46.8976
GOTERM_BP_FAT	GO:0006357~regulation of transcription from RNA polymerase II promoter	13	6.19048	0.0400832	EGR1, JDP2, CEBPB, RYBP, NR4A1, ZBTB42, FOS, GATA6, ZMIZ1, SIX1, HEYL, IRF4, BMP7	151	616	13588	1.89907	1	0.65831	48.5917
GOTERM_BP_FAT	GO:0050873~brown fat cell differentiation	3	1.42857	0.0404602	CEBPB, LRG1, MB	151	29	13588	9.30897	1	0.65425	48.9192
GOTERM_BP_FAT	GO:0035239~tube morphogenesis	6	2.85714	0.0411531	PGR, GPC3, PGF, CSF1, SIX1, BMP7	151	171	13588	3.15743	1	0.653198	49.5158
GOTERM_BP_FAT	GO:0006869~lipid transport	5	2.38095	0.0427716	OSBPL3, PLEKHA8, LCAT, ATP8B1, LBP	151	119	13588	3.78096	1	0.660396	50.8842
GOTERM_BP_FAT	GO:0006953~acute-phase response	3	1.42857	0.0430429	SAA3, IL1B, LBP	151	30	13588	8.99868	1	0.655642	51.1101
GOTERM_BP_FAT	GO:0010628~positive regulation of gene expression	11	5.2381	0.0440402	EGR1, FOS, CEBPB, GATA6, LRRC32, ZMIZ1, SIX1, ZXDC, NR4A1, IRF4, BMP7	151	488	13588	2.02839	1	0.657248	51.9323
GOTERM_BP_FAT	GO:0045944~positive regulation of transcription from RNA polymerase II promoter	9	4.28571	0.0450544	EGR1, FOS, CEBPB, GATA6, ZMIZ1, SIX1, NR4A1, IRF4, BMP7	151	358	13588	2.26224	1	0.658937	52.755
GOTERM_BP_FAT	GO:0032675~regulation of interleukin-6 production	3	1.42857	0.0483863	IRAK3, CEBPB, IL1B	151	32	13588	8.43626	1	0.678964	55.3659
GOTERM_BP_FAT	GO:0010876~lipid localization	5	2.38095	0.053337	OSBPL3, PLEKHA8, LCAT, ATP8B1, LBP	151	128	13588	3.51511	1	0.708663	58.9964
GOTERM_BP_FAT	GO:0003025~regulation of systemic arterial blood pressure by baroreceptor feedback	2	0.952381	0.0539983	ADRA1A, ADRA1D	151	5	13588	35.9947	1	0.706854	59.4598
GOTERM_BP_FAT	GO:0001978~regulation of systemic arterial blood pressure by carotid sinus baroreceptor feedback	2	0.952381	0.0539983	ADRA1A, ADRA1D	151	5	13588	35.9947	1	0.706854	59.4598
GOTERM_BP_FAT	GO:0045935~positive regulation of nucleobase, nucleoside, nucleotide and nucleic acid metabolic process	11	5.2381	0.0561678	EGR1, FOS, CEBPB, GATA6, ZMIZ1, SIX1, ZXDC, NR4A1, IRF4, BMP7, PNP	151	510	13588	1.94089	1	0.715154	60.9458
GOTERM_BP_FAT	GO:0040007~growth	6	2.85714	0.0627801	ZMIZ1, CSF1, ADRA1A, NINJ1, BMP7, BMP8A	151	193	13588	2.79752	1	0.749592	65.1657
GOTERM_BP_FAT	GO:0016051~carbohydrate biosynthetic process	4	1.90476	0.0639854	ISYNA1, GLT25D2, CHST8, GLCE	151	83	13588	4.33671	1	0.750578	65.8872
GOTERM_BP_FAT	GO:0009215~purine deoxyribonucleoside triphosphate metabolic process	2	0.952381	0.0644452	NUDT15, PNP	151	6	13588	29.9956	1	0.747411	66.1588
GOTERM_BP_FAT	GO:0009151~purine deoxyribonucleotide metabolic process	2	0.952381	0.0644452	NUDT15, PNP	151	6	13588	29.9956	1	0.747411	66.1588
GOTERM_BP_FAT	GO:0040008~regulation of growth	7	3.33333	0.0644941	DCBLD2, WISP2, GPC3, SOCS2, CSF1, HTRA3, CYR61	151	256	13588	2.46058	1	0.742017	66.1875
GOTERM_BP_FAT	GO:0032496~response to lipopolysaccharide	3	1.42857	0.0657279	IRAK3, IL1B, LBP	151	38	13588	7.10422	1	0.743275	66.9056
GOTERM_BP_FAT	GO:0022612~gland morphogenesis	4	1.90476	0.0658396	PGR, PLXNA1, CSF1, BMP7	151	84	13588	4.28508	1	0.738379	66.9699
GOTERM_BP_FAT	GO:0051173~positive regulation of nitrogen compound metabolic process	11	5.2381	0.0662589	EGR1, FOS, CEBPB, GATA6, ZMIZ1, SIX1, ZXDC, NR4A1, IRF4, BMP7, PNP	151	526	13588	1.88185	1	0.73524	67.2102
GOTERM_BP_FAT	GO:0010557~positive regulation of macromolecule biosynthetic process	11	5.2381	0.0689531	EGR1, FOS, CEBPB, GATA6, ZMIZ1, SIX1, ZXDC, NR4A1, IL1B, IRF4, BMP7	151	530	13588	1.86765	1	0.744354	68.7156
GOTERM_BP_FAT	GO:0030879~mammary gland development	4	1.90476	0.0696215	PGR, CEBPB, SOCS2, CSF1	151	86	13588	4.18543	1	0.742596	69.0789
GOTERM_BP_FAT	GO:0010810~regulation of cell-substrate adhesion	3	1.42857	0.0719058	CSF1, THBS1, CYR61	151	40	13588	6.74901	1	0.7491	70.2908
GOTERM_BP_FAT	GO:0006915~apoptosis	10	4.7619	0.0725094	STEAP3, SHB, IRAK3, GATA6, GADD45G, RYBP, TRIB3, PMAIP1, GADD45B, PPP1R15A	151	465	13588	1.9352	1	0.747045	70.6035
GOTERM_BP_FAT	GO:0010740~positive regulation of protein kinase cascade	4	1.90476	0.0734998	FGFR3, ADRA1A, IL1B, IL31RA	151	88	13588	4.09031	1	0.746943	71.11
GOTERM_BP_FAT	GO:0042475~odontogenesis of dentine-containing tooth	3	1.42857	0.0750628	PDGFRA, LHX8, BMP7	151	41	13588	6.5844	1	0.749613	71.8925
GOTERM_BP_FAT	GO:0001657~ureteric bud development	3	1.42857	0.0782633	GPC3, PGF, SIX1	151	42	13588	6.42763	1	0.759774	73.4334
GOTERM_BP_FAT	GO:0012501~programmed cell death	10	4.7619	0.0787413	STEAP3, SHB, IRAK3, GATA6, GADD45G, RYBP, TRIB3, PMAIP1, GADD45B, PPP1R15A	151	473	13588	1.90247	1	0.757218	73.6565
GOTERM_BP_FAT	GO:0007242~intracellular signaling cascade	16	7.61905	0.0803232	FGFR3, SPSB1, SOCS2, NPR2, RASL12, RALGDS, IL31RA, PGR, PLEKHG3, CYP26B1, GADD45G, ADRA1A, GADD45B, RAPGEF2, ERRFI1, PLCXD2	151	915	13588	1.57354	1	0.759666	74.3827
GOTERM_BP_FAT	GO:0045941~positive regulation of transcription	10	4.7619	0.0803492	EGR1, FOS, CEBPB, GATA6, ZMIZ1, SIX1, ZXDC, NR4A1, IRF4, BMP7	151	475	13588	1.89446	1	0.755169	74.3945
GOTERM_BP_FAT	GO:0019751~polyol metabolic process	3	1.42857	0.0815062	ISYNA1, GDPD5, ITPK1	151	43	13588	6.27815	1	0.755745	74.9134
GOTERM_BP_FAT	GO:0045785~positive regulation of cell adhesion	3	1.42857	0.0815062	CSF1, THBS1, CYR61	151	43	13588	6.27815	1	0.755745	74.9134
GOTERM_BP_FAT	GO:0001570~vasculogenesis	3	1.42857	0.0815062	ZMIZ1, TIPARP, JUNB	151	43	13588	6.27815	1	0.755745	74.9134
GOTERM_BP_FAT	GO:0001558~regulation of cell growth	4	1.90476	0.0815381	DCBLD2, WISP2, HTRA3, CYR61	151	92	13588	3.91247	1	0.751374	74.9276
GOTERM_BP_FAT	GO:0001993~regulation of systemic arterial blood pressure by norepinephrine-epinephrine	2	0.952381	0.0849964	ADRA1A, ADRA1D	151	8	13588	22.4967	1	0.761861	76.4197
GOTERM_BP_FAT	GO:0031328~positive regulation of cellular biosynthetic process	11	5.2381	0.085016	EGR1, FOS, CEBPB, GATA6, ZMIZ1, SIX1, ZXDC, NR4A1, IL1B, IRF4, BMP7	151	552	13588	1.79321	1	0.757579	76.4279
GOTERM_BP_FAT	GO:0042476~odontogenesis	3	1.42857	0.0881133	PDGFRA, LHX8, BMP7	151	45	13588	5.99912	1	0.766079	77.6928
GOTERM_BP_FAT	GO:0051726~regulation of cell cycle	6	2.85714	0.0884998	CDKN1A, MAD2L1, GADD45G, ZWILCH, GADD45B, JUNB	151	214	13588	2.52299	1	0.763411	77.8461
GOTERM_BP_FAT	GO:0009891~positive regulation of biosynthetic process	11	5.2381	0.0889623	EGR1, FOS, CEBPB, GATA6, ZMIZ1, SIX1, ZXDC, NR4A1, IL1B, IRF4, BMP7	151	557	13588	1.77712	1	0.761086	78.0282
GOTERM_BP_FAT	GO:0009611~response to wounding	8	3.80952	0.0899517	DCBLD2, GGT5, SAA3, IL1B, NINJ1, LBP, TPSB2, THBS1	151	347	13588	2.07462	1	0.760906	78.4131
GOTERM_BP_FAT	GO:0045893~positive regulation of transcription, DNA-dependent	9	4.28571	0.0899762	EGR1, FOS, CEBPB, GATA6, ZMIZ1, SIX1, NR4A1, IRF4, BMP7	151	416	13588	1.94683	1	0.756896	78.4225
GOTERM_BP_FAT	GO:0048534~hemopoietic or lymphoid organ development	7	3.33333	0.0912705	EGR1, SIX1, GADD45G, TIPARP, IRF4, MB, IL31RA	151	281	13588	2.24166	1	0.757978	78.9163
GOTERM_BP_FAT	GO:0046700~heterocycle catabolic process	3	1.42857	0.0914751	NUDT15, PNP, PRODH	151	46	13588	5.8687	1	0.754763	78.9934
GOTERM_BP_FAT	GO:0051254~positive regulation of RNA metabolic process	9	4.28571	0.0928269	EGR1, FOS, CEBPB, GATA6, ZMIZ1, SIX1, NR4A1, IRF4, BMP7	151	419	13588	1.93289	1	0.756086	79.496
GOTERM_BP_FAT	GO:0043410~positive regulation of MAPKKK cascade	3	1.42857	0.094874	FGFR3, ADRA1A, IL1B	151	47	13588	5.74384	1	0.760033	80.2358
GOTERM_BP_FAT	GO:0003085~negative regulation of systemic arterial blood pressure	2	0.952381	0.0951032	ADRA1A, ADRA1D	151	9	13588	19.9971	1	0.757026	80.317
GOTERM_BP_FAT	GO:0051241~negative regulation of multicellular organismal process	4	1.90476	0.0986864	IRAK3, SOCS2, ADRA1A, ADRA1D	151	100	13588	3.59947	1	0.766513	81.5471

## Sheet: RNAseq downgenes GO Term
Supplemental Table-6 RNAseq Downgenes GO Term
Category	Term	Count	%	PValue	Genes	List Total	Pop Hits	Pop Total	Fold Enrichment	Bonferroni	Benjamini	FDR
GOTERM_BP_FAT	GO:0006936~muscle contraction	11	4.18251	3.75374e-09	MYBPC2, MYOM2, MYBPC1, RYR1, MYOM1, ACTN3, TTN, TPM2, TRIM63, CACNA1S, TPM1	174	60	13588	14.3169	4.51574e-06	4.51574e-06	6.07044e-06
GOTERM_BP_FAT	GO:0003012~muscle system process	11	4.18251	1.14357e-08	MYBPC2, MYOM2, MYBPC1, RYR1, MYOM1, ACTN3, TTN, TPM2, TRIM63, CACNA1S, TPM1	174	67	13588	12.8211	1.3757e-05	6.87853e-06	1.84934e-05
GOTERM_BP_FAT	GO:0055065~metal ion homeostasis	8	3.04183	0.000406223	JPH2, PYGM, LCK, RYR1, UPK3A, CD24A, SYPL2, HRC	174	106	13588	5.89373	0.38663	0.150348	0.654912
GOTERM_BP_FAT	GO:0007517~muscle organ development	10	3.80228	0.00042065	MYO18B, DES, ACTA1, PDLIM3, MYLPF, KY, TTN, JPH1, CACNA1S, TPM1	174	176	13588	4.43704	0.397187	0.118858	0.678096
GOTERM_BP_FAT	GO:0055002~striated muscle cell development	6	2.28137	0.000602994	MYO18B, NEB, ACTA1, KY, TTN, CACNA1S	174	54	13588	8.67688	0.515976	0.135085	0.970696
GOTERM_BP_FAT	GO:0042692~muscle cell differentiation	8	3.04183	0.000735626	SDC1, MYO18B, WNT4, NEB, ACTA1, KY, TTN, CACNA1S	174	117	13588	5.33962	0.587403	0.137178	1.18302
GOTERM_BP_FAT	GO:0030879~mammary gland development	7	2.6616	0.000791399	FGFR2, CTTNBP2, WNT4, PRLR, IRF6, ELF5, AREG	174	86	13588	6.35632	0.614198	0.127211	1.27217
GOTERM_BP_FAT	GO:0048732~gland development	10	3.80228	0.000945798	FGFR2, CTTNBP2, WNT4, PRLR, SERPINB5, IRF6, ELF5, FOXA1, CDH1, AREG	174	197	13588	3.96406	0.679647	0.132632	1.51859
GOTERM_BP_FAT	GO:0030855~epithelial cell differentiation	8	3.04183	0.000988612	FGFR2, WNT4, PRLR, IRF6, PPL, ELF5, FOXA1, FZD1	174	123	13588	5.07915	0.695745	0.123843	1.58682
GOTERM_BP_FAT	GO:0055001~muscle cell development	6	2.28137	0.00105598	MYO18B, NEB, ACTA1, KY, TTN, CACNA1S	174	61	13588	7.68118	0.719454	0.119356	1.69409
GOTERM_BP_FAT	GO:0014706~striated muscle tissue development	8	3.04183	0.00119218	MYO18B, ACTA1, PDLIM3, MYLPF, KY, TTN, CACNA1S, TPM1	174	127	13588	4.91918	0.761897	0.122308	1.91062
GOTERM_BP_FAT	GO:0030036~actin cytoskeleton organization	9	3.42205	0.00123813	CTTNBP2, NRAP, NEB, ACTA1, XIRP2, PDLIM3, FHL3, TTN, DIAP3	174	165	13588	4.25956	0.774716	0.116796	1.98357
GOTERM_BP_FAT	GO:0055074~calcium ion homeostasis	7	2.6616	0.00133182	JPH2, PYGM, LCK, RYR1, CD24A, SYPL2, HRC	174	95	13588	5.75414	0.798757	0.116025	2.13215
GOTERM_BP_FAT	GO:0060537~muscle tissue development	8	3.04183	0.00177037	MYO18B, ACTA1, PDLIM3, MYLPF, KY, TTN, CACNA1S, TPM1	174	136	13588	4.59364	0.881357	0.141235	2.82486
GOTERM_BP_FAT	GO:0030029~actin filament-based process	9	3.42205	0.001865	CTTNBP2, NRAP, NEB, ACTA1, XIRP2, PDLIM3, FHL3, TTN, DIAP3	174	176	13588	3.99334	0.894146	0.139045	2.97373
GOTERM_BP_FAT	GO:0007507~heart development	10	3.80228	0.00221965	MYO18B, ALPK3, ERBB3, PDLIM3, ZFP697, SOX4, CENPF, SMYD1, TTN, TPM1	174	223	13588	3.50188	0.93097	0.153864	3.52975
GOTERM_BP_FAT	GO:0060644~mammary gland epithelial cell differentiation	3	1.14068	0.0023376	PRLR, IRF6, ELF5	174	6	13588	39.046	0.940121	0.152626	3.714
GOTERM_BP_FAT	GO:0055080~cation homeostasis	9	3.42205	0.00246114	JPH2, PYGM, LCK, RYR1, ATP1A3, UPK3A, CD24A, SYPL2, HRC	174	184	13588	3.81972	0.948409	0.151842	3.90663
GOTERM_BP_FAT	GO:0030001~metal ion transport	14	5.32319	0.00431879	SLC5A5, SLC12A2, ATP1A3, TMEM38A, ITPR3, CACNA1S, KCNN4, LCK, KCNK5, ATP2A1, RYR1, SCN4B, STEAP2, MYB	174	442	13588	2.4735	0.994521	0.239698	6.76001
GOTERM_BP_FAT	GO:0022612~gland morphogenesis	6	2.28137	0.00433595	FGFR2, WNT4, SERPINB5, FOXA1, CDH1, AREG	174	84	13588	5.578	0.994633	0.230008	6.786
GOTERM_BP_FAT	GO:0007155~cell adhesion	16	6.08365	0.00537952	MYBPC2, CLDN3, PCDH20, PCDHA4, CDH1, CD24A, PCDH18, COL7A1, PKP1, PKP3, COL27A1, MYBPH, PSTPIP1, PERP, BOC, SPP1	174	561	13588	2.22722	0.99848	0.26582	8.35345
GOTERM_BP_FAT	GO:0022610~biological adhesion	16	6.08365	0.00546663	MYBPC2, CLDN3, PCDH20, PCDHA4, CDH1, CD24A, PCDH18, COL7A1, PKP1, PKP3, COL27A1, MYBPH, PSTPIP1, PERP, BOC, SPP1	174	562	13588	2.22326	0.998632	0.258993	8.48316
GOTERM_BP_FAT	GO:0051146~striated muscle cell differentiation	6	2.28137	0.00554159	MYO18B, NEB, ACTA1, KY, TTN, CACNA1S	174	89	13588	5.26463	0.998751	0.252227	8.59466
GOTERM_BP_FAT	GO:0006874~cellular calcium ion homeostasis	6	2.28137	0.00608423	JPH2, PYGM, LCK, RYR1, CD24A, SYPL2	174	91	13588	5.14892	0.999352	0.263542	9.39791
GOTERM_BP_FAT	GO:0006812~cation transport	15	5.70342	0.00616155	SLC5A5, SLC12A2, ATP1A3, TMEM38A, ITPR3, CACNA1S, KCNN4, ANK1, LCK, KCNK5, ATP2A1, RYR1, SCN4B, STEAP2, MYB	174	515	13588	2.27452	0.99941	0.257261	9.51183
GOTERM_BP_FAT	GO:0001701~in utero embryonic development	10	3.80228	0.00722216	FGFR2, MYO18B, HC, KRT8, CDH1, MYB, TTN, TPM1, CITED1, DMBT1	174	267	13588	2.92479	0.999837	0.284931	11.0609
GOTERM_BP_FAT	GO:0060429~epithelium development	10	3.80228	0.00793175	FGFR2, WNT4, PRLR, SERPINB5, IRF6, PPL, ELF5, FOXA1, FZD1, AREG	174	271	13588	2.88162	0.999931	0.298695	12.0834
GOTERM_BP_FAT	GO:0006875~cellular metal ion homeostasis	6	2.28137	0.00899332	JPH2, PYGM, LCK, RYR1, CD24A, SYPL2	174	100	13588	4.68552	0.999981	0.321682	13.5925
GOTERM_BP_FAT	GO:0007204~elevation of cytosolic calcium ion concentration	4	1.52091	0.0106422	JPH2, LCK, RYR1, CD24A	174	36	13588	8.67688	0.999997	0.358429	15.8884
GOTERM_BP_FAT	GO:0010927~cellular component assembly involved in morphogenesis	4	1.52091	0.0106422	NEB, ACTA1, MYB, TTN	174	36	13588	8.67688	0.999997	0.358429	15.8884
GOTERM_BP_FAT	GO:0055066~di-, tri-valent inorganic cation homeostasis	7	2.6616	0.0109492	JPH2, PYGM, LCK, RYR1, CD24A, SYPL2, HRC	174	146	13588	3.74413	0.999998	0.356918	16.3094
GOTERM_BP_FAT	GO:0001655~urogenital system development	7	2.6616	0.0109492	FGFR2, WNT4, PRLR, SERPINB5, GATA3, FOXA1, UPK3A	174	146	13588	3.74413	0.999998	0.356918	16.3094
GOTERM_BP_FAT	GO:0051480~cytosolic calcium ion homeostasis	4	1.52091	0.0123437	JPH2, LCK, RYR1, CD24A	174	38	13588	8.22021	1	0.382451	18.1974
GOTERM_BP_FAT	GO:0048747~muscle fiber development	4	1.52091	0.0123437	MYO18B, ACTA1, KY, CACNA1S	174	38	13588	8.22021	1	0.382451	18.1974
GOTERM_BP_FAT	GO:0030003~cellular cation homeostasis	7	2.6616	0.0131615	JPH2, PYGM, LCK, RYR1, ATP1A3, CD24A, SYPL2	174	152	13588	3.59634	1	0.392301	19.2859
GOTERM_BP_FAT	GO:0030850~prostate gland development	4	1.52091	0.0132495	FGFR2, PRLR, SERPINB5, FOXA1	174	39	13588	8.00943	1	0.385061	19.4022
GOTERM_BP_FAT	GO:0007519~skeletal muscle tissue development	5	1.90114	0.0133445	ACTA1, PDLIM3, MYLPF, KY, CACNA1S	174	72	13588	5.42305	1	0.378325	19.5276
GOTERM_BP_FAT	GO:0051258~protein polymerization	4	1.52091	0.0141922	CTTNBP2, FGG, FGB, TUBA4A	174	40	13588	7.8092	1	0.388171	20.6385
GOTERM_BP_FAT	GO:0060538~skeletal muscle organ development	5	1.90114	0.0146371	ACTA1, PDLIM3, MYLPF, KY, CACNA1S	174	74	13588	5.27648	1	0.389049	21.2157
GOTERM_BP_FAT	GO:0016202~regulation of striated muscle tissue development	4	1.52091	0.0161894	FGFR2, ITGB1BP3, CENPF, BOC	174	42	13588	7.43733	1	0.411796	23.199
GOTERM_BP_FAT	GO:0015674~di-, tri-valent inorganic cation transport	7	2.6616	0.01704	ATP2A1, LCK, RYR1, STEAP2, MYB, ITPR3, CACNA1S	174	161	13588	3.3953	1	0.419636	24.2658
GOTERM_BP_FAT	GO:0042592~homeostatic process	15	5.70342	0.0171943	JPH2, SLC12A2, FOXA1, ATP1A3, HSPA1B, UPK3A, PFKM, SYPL2, CD24A, KCNN4, ANK1, PYGM, LCK, RYR1, HRC	174	584	13588	2.00579	1	0.414325	24.4578
GOTERM_BP_FAT	GO:0048634~regulation of muscle development	4	1.52091	0.0172441	FGFR2, ITGB1BP3, CENPF, BOC	174	43	13588	7.26437	1	0.407343	24.5197
GOTERM_BP_FAT	GO:0048878~chemical homeostasis	11	4.18251	0.0184996	JPH2, PYGM, FOXA1, LCK, RYR1, ATP1A3, PFKM, UPK3A, CD24A, SYPL2, HRC	174	365	13588	2.35346	1	0.421832	26.0642
GOTERM_BP_FAT	GO:0006816~calcium ion transport	6	2.28137	0.0192239	ATP2A1, LCK, RYR1, MYB, ITPR3, CACNA1S	174	121	13588	3.87233	1	0.426495	26.9416
GOTERM_BP_FAT	GO:0006811~ion transport	17	6.46388	0.0195002	SLC5A5, CLCA2, SLC12A2, ATP1A3, TMEM38A, ITPR3, CACNA1S, KCNN4, CTTNBP2, ANK1, LCK, KCNK5, ATP2A1, RYR1, SCN4B, MYB, STEAP2	174	712	13588	1.86456	1	0.423593	27.2737
GOTERM_BP_FAT	GO:0007010~cytoskeleton organization	10	3.80228	0.0237902	CTTNBP2, CAP2, NRAP, NEB, ACTA1, XIRP2, PDLIM3, FHL3, TTN, DIAP3	174	326	13588	2.39546	1	0.482273	32.2522
GOTERM_BP_FAT	GO:0030239~myofibril assembly	3	1.14068	0.0239103	NEB, ACTA1, TTN	174	19	13588	12.3303	1	0.476369	32.3869
GOTERM_BP_FAT	GO:0006603~phosphocreatine metabolic process	2	0.760456	0.0253025	CKM, CKMT2	174	2	13588	78.092	1	0.488409	33.9296
GOTERM_BP_FAT	GO:0030005~cellular di-, tri-valent inorganic cation homeostasis	6	2.28137	0.0283483	JPH2, PYGM, LCK, RYR1, CD24A, SYPL2	174	134	13588	3.49665	1	0.521012	37.1905
GOTERM_BP_FAT	GO:0051047~positive regulation of secretion	4	1.52091	0.0298638	KCNN4, STX1A, PFKM, NIACR1	174	53	13588	5.89373	1	0.53227	38.7561
GOTERM_BP_FAT	GO:0007267~cell-cell signaling	9	3.42205	0.0322904	FGFR2, CTTNBP2, STX1A, WNT4, NRXN3, FOXA1, FZD1, CD24A, DLG2	174	290	13588	2.42354	1	0.553289	41.187
GOTERM_BP_FAT	GO:0050801~ion homeostasis	9	3.42205	0.0340093	JPH2, PYGM, LCK, RYR1, ATP1A3, UPK3A, CD24A, SYPL2, HRC	174	293	13588	2.39873	1	0.56504	42.8538
GOTERM_BP_FAT	GO:0044271~nitrogen compound biosynthetic process	9	3.42205	0.0395373	ADSSL1, ANK1, ITGB1BP3, SLC7A2, GATA3, ATP2A1, HAAO, ATP1A3, AMPD1	174	302	13588	2.32724	1	0.613859	47.9189
GOTERM_BP_FAT	GO:0031032~actomyosin structure organization	3	1.14068	0.0399202	NEB, ACTA1, TTN	174	25	13588	9.37103	1	0.610339	48.2537
GOTERM_BP_FAT	GO:0032844~regulation of homeostatic process	4	1.52091	0.0409255	LCK, RYR1, NIACR1, CD24A	174	60	13588	5.20613	1	0.612669	49.123
GOTERM_BP_FAT	GO:0060603~mammary gland duct morphogenesis	3	1.14068	0.0428926	FGFR2, WNT4, AREG	174	26	13588	9.01061	1	0.623429	50.7845
GOTERM_BP_FAT	GO:0044057~regulation of system process	7	2.6616	0.0437755	STX1A, ATP2A1, RYR1, CASQ1, NIACR1, TPM1, HRC	174	201	13588	2.71962	1	0.624344	51.5136
GOTERM_BP_FAT	GO:0060512~prostate gland morphogenesis	3	1.14068	0.0459448	FGFR2, SERPINB5, FOXA1	174	27	13588	8.67688	1	0.635922	53.2622
GOTERM_BP_FAT	GO:0033209~tumor necrosis factor-mediated signaling pathway	2	0.760456	0.0499683	KRT18, KRT8	174	4	13588	39.046	1	0.661034	56.3497
GOTERM_BP_FAT	GO:0048741~skeletal muscle fiber development	3	1.14068	0.0623195	ACTA1, KY, CACNA1S	174	32	13588	7.32112	1	0.736743	64.6752
GOTERM_BP_FAT	GO:0060443~mammary gland morphogenesis	3	1.14068	0.0658007	FGFR2, WNT4, AREG	174	33	13588	7.09927	1	0.750387	66.7373
GOTERM_BP_FAT	GO:0043627~response to estrogen stimulus	3	1.14068	0.0658007	CTTNBP2, AREG, CD24A	174	33	13588	7.09927	1	0.750387	66.7373
GOTERM_BP_FAT	GO:0070271~protein complex biogenesis	7	2.6616	0.0699659	IGHMBP2, PARD6B, CTTNBP2, FGG, FGB, TUBA4A, CDH1	174	227	13588	2.40812	1	0.766438	69.0562
GOTERM_BP_FAT	GO:0006461~protein complex assembly	7	2.6616	0.0699659	IGHMBP2, PARD6B, CTTNBP2, FGG, FGB, TUBA4A, CDH1	174	227	13588	2.40812	1	0.766438	69.0562
GOTERM_BP_FAT	GO:0009165~nucleotide biosynthetic process	6	2.28137	0.0714688	ADSSL1, ITGB1BP3, ATP2A1, HAAO, ATP1A3, AMPD1	174	174	13588	2.69283	1	0.768311	69.8551
GOTERM_BP_FAT	GO:0019725~cellular homeostasis	9	3.42205	0.0721942	KCNN4, JPH2, PYGM, SLC12A2, LCK, RYR1, ATP1A3, CD24A, SYPL2	174	343	13588	2.04906	1	0.766352	70.2336
GOTERM_BP_FAT	GO:0031214~biomineral formation	3	1.14068	0.0729514	FGFR2, PTN, SPP1	174	35	13588	6.6936	1	0.764596	70.6241
GOTERM_BP_FAT	GO:0034404~nucleobase, nucleoside and nucleotide biosynthetic process	6	2.28137	0.0787537	ADSSL1, ITGB1BP3, ATP2A1, HAAO, ATP1A3, AMPD1	174	179	13588	2.61761	1	0.786019	73.4604
GOTERM_BP_FAT	GO:0034654~nucleobase, nucleoside, nucleotide and nucleic acid biosynthetic process	6	2.28137	0.0787537	ADSSL1, ITGB1BP3, ATP2A1, HAAO, ATP1A3, AMPD1	174	179	13588	2.61761	1	0.786019	73.4604
GOTERM_BP_FAT	GO:0016337~cell-cell adhesion	7	2.6616	0.0799227	CLDN3, PCDH20, PCDHA4, CDH1, CD24A, BOC, PCDH18	174	236	13588	2.31629	1	0.785972	73.9998
GOTERM_BP_FAT	GO:0016055~Wnt receptor signaling pathway	5	1.90114	0.0844074	SDC1, WNT4, DACT1, FZD1, SOX4	174	130	13588	3.00354	1	0.799582	75.9752
GOTERM_BP_FAT	GO:0048608~reproductive structure development	5	1.90114	0.0844074	FGFR2, WNT4, PRLR, SERPINB5, FOXA1	174	130	13588	3.00354	1	0.799582	75.9752
GOTERM_BP_FAT	GO:0006599~phosphagen metabolic process	2	0.760456	0.0858082	CKM, CKMT2	174	7	13588	22.312	1	0.800282	76.5627
GOTERM_BP_FAT	GO:0002067~glandular epithelial cell differentiation	2	0.760456	0.0858082	FGFR2, FOXA1	174	7	13588	22.312	1	0.800282	76.5627
GOTERM_BP_FAT	GO:0015698~inorganic anion transport	4	1.52091	0.0892821	CTTNBP2, SLC5A5, CLCA2, SLC12A2	174	83	13588	3.76347	1	0.808815	77.9622
GOTERM_BP_FAT	GO:0043009~chordate embryonic development	10	3.80228	0.0895014	FGFR2, MYO18B, HC, KRT8, CDH1, MYB, TTN, TPM1, CITED1, DMBT1	174	421	13588	1.85492	1	0.804996	78.0479
GOTERM_BP_FAT	GO:0015672~monovalent inorganic cation transport	8	3.04183	0.0927126	KCNN4, SLC5A5, ANK1, SLC12A2, KCNK5, TMEM38A, ATP1A3, SCN4B	174	303	13588	2.06183	1	0.812148	79.267
GOTERM_BP_FAT	GO:0009792~embryonic development ending in birth or egg hatching	10	3.80228	0.093537	FGFR2, MYO18B, HC, KRT8, CDH1, MYB, TTN, TPM1, CITED1, DMBT1	174	425	13588	1.83746	1	0.810611	79.5695
GOTERM_BP_FAT	GO:0042981~regulation of apoptosis	12	4.56274	0.0956179	NUPR1, ERBB3, EEF1A2, LCK, CENPF, CDH1, HSPA1B, PERP, NIACR1, CD24A, BMF, SPP1	174	553	13588	1.69458	1	0.813485	80.3149
GOTERM_BP_FAT	GO:0035272~exocrine system development	3	1.14068	0.0957601	FGFR2, SOX4, CDH1	174	41	13588	5.71405	1	0.809639	80.3649
GOTERM_BP_FAT	GO:0006937~regulation of muscle contraction	3	1.14068	0.0957601	ATP2A1, RYR1, CASQ1	174	41	13588	5.71405	1	0.809639	80.3649
GOTERM_BP_FAT	GO:0002065~columnar/cuboidal epithelial cell differentiation	2	0.760456	0.0974535	FGFR2, FOXA1	174	8	13588	19.523	1	0.811166	80.9512
