# Supplementary material for: The genomic landscape of estrogen receptor α binding sites in mouse mammary gland
Source: PLoS One. 2019 Aug 13;14(8):e0220311. doi: 10.1371/journal.pone.0220311 (PMC6692022; doi:10.1371/journal.pone.0220311)
Supplement: S7 Table — (XLSX) [file pone.0220311.s009.xlsx]

## Sheet: Direct gene up E2 2h
Supplemental Table-7 Direct target up genes
Zmiz1
Asap1
Fosl2
Gse1
Zmiz1
Thbs1
Nfil3
Slc25a33
Lrig1
Dcbld2
Prkag2
Pim1
Pgr
Atp8b1
Tfrc
Cyr61
Atl2
Jdp2
Nnat
B4galt5
Sema4b
Herpud1
St3gal5
Cmklr1
Tsku
Isyna1
Tiparp
Nr4a1
Tmem158
Chst8
Tram2
Fos
Wisp2
Mb
Phf21b
Zxdc
Pwwp2b
Il1rl1
Alas1
Slc25a42
Lrrc49
Il17ra
Greb1
Adh1
Csf1
Plxna1
Heyl
Saa3
Gm6484
Zfp948
Lbp
Mettl7a1
Cerk
Krt4
Sgsm1
Junb
Trex2
Wfdc2
Htra3
Osbpl3
Lzts2
Ggt5
Myrip
Npr2
Gata6
Tmem25
9430038I01Rik
Cyp2s1
Aqp5
Irak3
Mad2l1
2810429I04Rik
Coq10b
Slc43a1
Zbtb42
Osgin1
Irf4
Cdkn1a
Fam78b
Ier2
Ppp1r15a
Gpr146
Lrrc41
Lrg1
St6galnac6
Plekhg3
Six1
Dact2
Bmp8a
Synpo
Plekha8
Spsb1
Midn
Fkbp14
Mmd2
Vasn
Chd9
Prodh
Lnx2
Slc7a5
Acot1
Vstm2b
Shb
Cpn2
Anxa3
Rasl12
Il31ra
Ptpru
Gm5577
Ninj1
Dennd2a
Tfcp2l1
Rap1gap
Errfi1
Bmp7
Sesn2
Mapkapk2
Ptpn5
Adra1d
Prrx2
Larp6
2310022B05Rik
Slc16a12
Frmd4b
Steap3
1700024P16Rik
Gm15413
Gadd45g
Chac1
Rybp
Lrrc32
Adra1a
Adamts15
Greb1l
Rapgef2

## Sheet: Direct gene down E2 2h
Supplemental Table-7 Direct target Down genes
Runx1t1
Mki67
Prlr
Nrxn3
Ptn
Grhl2
Haao
Mboat1
Rassf6
Dmbt1
Plekha6
Lmod3
Cmya5
Klhl31
Mlph
Sdc1
Trim63
Ppl
Bmf
Samd5
Tmprss2
Tmem56
Adssl1
Cish
Shc4
Dtx4
Myom2
Wnk2
Il33
Tpm1
Hdac11
Inadl
Ldb3
Kcnk5
Gipc2
Srl
Myb
Gata3
Trim29
Tmem2
Clip4
Gm20554
