# Supplementary material for: The genomic landscape of estrogen receptor α binding sites in mouse mammary gland
Source: PLoS One. 2019 Aug 13;14(8):e0220311. doi: 10.1371/journal.pone.0220311 (PMC6692022; doi:10.1371/journal.pone.0220311)
Supplement: S8 Table — (XLSX) [file pone.0220311.s010.xlsx]

## Sheet: Up Targetome GO Term
Supplemental Table-8 Up Targetome GO Term
Category	Term	Count	%	PValue	Genes	List Total	Pop Hits	Pop Total	Fold Enrichment	Bonferroni	Benjamini	FDR
GOTERM_BP_FAT	GO:0051056~regulation of small GTPase mediated signal transduction	7	5.30303	0.00525195	PLEKHG3, SGSM1, RAP1GAP, CSF1, ADRA1A, ASAP1, RAPGEF2	96	228	13588	4.34558	0.994889	0.994889	7.98505
GOTERM_BP_FAT	GO:0006357~regulation of transcription from RNA polymerase II promoter	11	8.33333	0.01078	FOS, JDP2, GATA6, ZMIZ1, SIX1, HEYL, RYBP, NR4A1, IRF4, BMP7, ZBTB42	96	616	13588	2.52753	0.999981	0.995617	15.7422
GOTERM_BP_FAT	GO:0030855~epithelial cell differentiation	5	3.78788	0.0108116	PGR, GATA6, SIX1, KRT4, BMP7	96	123	13588	5.75373	0.999981	0.973503	15.7847
GOTERM_BP_FAT	GO:0040007~growth	6	4.54545	0.011356	ZMIZ1, CSF1, ADRA1A, NINJ1, BMP7, BMP8A	96	193	13588	4.40026	0.999989	0.942785	16.5142
GOTERM_BP_FAT	GO:0001763~morphogenesis of a branching structure	5	3.78788	0.0114206	PGR, PLXNA1, CSF1, SIX1, BMP7	96	125	13588	5.66167	0.99999	0.899928	16.6004
GOTERM_BP_FAT	GO:0060429~epithelium development	7	5.30303	0.0117991	PGR, PLXNA1, GATA6, CSF1, SIX1, KRT4, BMP7	96	271	13588	3.65606	0.999993	0.862229	17.1036
GOTERM_BP_FAT	GO:0048514~blood vessel morphogenesis	6	4.54545	0.0125773	SHB, ZMIZ1, TIPARP, PRRX2, JUNB, CYR61	96	198	13588	4.28914	0.999997	0.836635	18.1293
GOTERM_BP_FAT	GO:0042127~regulation of cell proliferation	10	7.57576	0.0128463	PGR, CDKN1A, FOSL2, LRRC32, ZMIZ1, CSF1, KRT4, PRRX2, BMP7, IL31RA	96	538	13588	2.63089	0.999998	0.801987	18.481
GOTERM_BP_FAT	GO:0010811~positive regulation of cell-substrate adhesion	3	2.27273	0.0151541	CSF1, THBS1, CYR61	96	27	13588	15.7269	1	0.81733	21.4414
GOTERM_BP_FAT	GO:0042325~regulation of phosphorylation	7	5.30303	0.0160149	IRAK3, CDKN1A, CSF1, GADD45G, CERK, BMP7, IL31RA	96	290	13588	3.41652	1	0.801643	22.5195
GOTERM_BP_FAT	GO:0051174~regulation of phosphorus metabolic process	7	5.30303	0.0188831	IRAK3, CDKN1A, CSF1, GADD45G, CERK, BMP7, IL31RA	96	301	13588	3.29167	1	0.823869	26.0127
GOTERM_BP_FAT	GO:0019220~regulation of phosphate metabolic process	7	5.30303	0.0188831	IRAK3, CDKN1A, CSF1, GADD45G, CERK, BMP7, IL31RA	96	301	13588	3.29167	1	0.823869	26.0127
GOTERM_BP_FAT	GO:0010628~positive regulation of gene expression	9	6.81818	0.0208069	FOS, GATA6, LRRC32, ZMIZ1, SIX1, ZXDC, NR4A1, IRF4, BMP7	96	488	13588	2.6104	1	0.827215	28.2725
GOTERM_BP_FAT	GO:0001994~norepinephrine-epinephrine vasoconstriction involved in regulation of systemic arterial blood pressure	2	1.51515	0.0208296	ADRA1A, ADRA1D	96	3	13588	94.3611	1	0.802583	28.2988
GOTERM_BP_FAT	GO:0001983~baroreceptor response to increased systemic arterial blood pressure	2	1.51515	0.0208296	ADRA1A, ADRA1D	96	3	13588	94.3611	1	0.802583	28.2988
GOTERM_BP_FAT	GO:0022612~gland morphogenesis	4	3.0303	0.0209879	PGR, PLXNA1, CSF1, BMP7	96	84	13588	6.74008	1	0.780877	28.4817
GOTERM_BP_FAT	GO:0051789~response to protein stimulus	4	3.0303	0.0230019	FOS, HERPUD1, PPP1R15A, CYR61	96	87	13588	6.50766	1	0.7887	30.7718
GOTERM_BP_FAT	GO:0010033~response to organic substance	9	6.81818	0.0249171	FOS, IRAK3, HERPUD1, ADH1, NNAT, ADRA1A, LBP, PPP1R15A, CYR61	96	505	13588	2.52252	1	0.794066	32.8856
GOTERM_BP_FAT	GO:0001558~regulation of cell growth	4	3.0303	0.0265846	DCBLD2, WISP2, HTRA3, CYR61	96	92	13588	6.15399	1	0.795693	34.6767
GOTERM_BP_FAT	GO:0048754~branching morphogenesis of a tube	4	3.0303	0.027335	PGR, CSF1, SIX1, BMP7	96	93	13588	6.08781	1	0.786225	35.468
GOTERM_BP_FAT	GO:0001568~blood vessel development	6	4.54545	0.028164	SHB, ZMIZ1, TIPARP, PRRX2, JUNB, CYR61	96	244	13588	3.48053	1	0.778337	36.3317
GOTERM_BP_FAT	GO:0001944~vasculature development	6	4.54545	0.0308238	SHB, ZMIZ1, TIPARP, PRRX2, JUNB, CYR61	96	250	13588	3.397	1	0.791657	39.0305
GOTERM_BP_FAT	GO:0010810~regulation of cell-substrate adhesion	3	2.27273	0.0317627	CSF1, THBS1, CYR61	96	40	13588	10.6156	1	0.785646	39.9573
GOTERM_BP_FAT	GO:0009967~positive regulation of signal transduction	5	3.78788	0.0324518	CSF1, ADRA1A, PRRX2, THBS1, IL31RA	96	172	13588	4.11458	1	0.777437	40.629
GOTERM_BP_FAT	GO:0010604~positive regulation of macromolecule metabolic process	10	7.57576	0.0327278	FOS, GATA6, LRRC32, ZMIZ1, SIX1, ZXDC, NR4A1, IRF4, BMP7, IL31RA	96	633	13588	2.23605	1	0.765347	40.8962
GOTERM_BP_FAT	GO:0043086~negative regulation of catalytic activity	4	3.0303	0.0337424	IRAK3, CDKN1A, GADD45G, NR4A1	96	101	13588	5.60561	1	0.761422	41.8683
GOTERM_BP_FAT	GO:0001978~regulation of systemic arterial blood pressure by carotid sinus baroreceptor feedback	2	1.51515	0.0344769	ADRA1A, ADRA1D	96	5	13588	56.6167	1	0.754932	42.5628
GOTERM_BP_FAT	GO:0003025~regulation of systemic arterial blood pressure by baroreceptor feedback	2	1.51515	0.0344769	ADRA1A, ADRA1D	96	5	13588	56.6167	1	0.754932	42.5628
GOTERM_BP_FAT	GO:0045785~positive regulation of cell adhesion	3	2.27273	0.0362807	CSF1, THBS1, CYR61	96	43	13588	9.875	1	0.759298	44.2353
GOTERM_BP_FAT	GO:0001570~vasculogenesis	3	2.27273	0.0362807	ZMIZ1, TIPARP, JUNB	96	43	13588	9.875	1	0.759298	44.2353
GOTERM_BP_FAT	GO:0046578~regulation of Ras protein signal transduction	5	3.78788	0.0380448	PLEKHG3, SGSM1, CSF1, ADRA1A, ASAP1	96	181	13588	3.90999	1	0.76294	45.8269
GOTERM_BP_FAT	GO:0045944~positive regulation of transcription from RNA polymerase II promoter	7	5.30303	0.0394221	FOS, GATA6, ZMIZ1, SIX1, NR4A1, IRF4, BMP7	96	358	13588	2.76757	1	0.762909	47.0398
GOTERM_BP_FAT	GO:0045859~regulation of protein kinase activity	5	3.78788	0.0413772	IRAK3, CDKN1A, CSF1, GADD45G, CERK	96	186	13588	3.80488	1	0.767781	48.7179
GOTERM_BP_FAT	GO:0010647~positive regulation of cell communication	5	3.78788	0.043454	CSF1, ADRA1A, PRRX2, THBS1, IL31RA	96	189	13588	3.74449	1	0.773235	50.4458
GOTERM_BP_FAT	GO:0043549~regulation of kinase activity	5	3.78788	0.0455889	IRAK3, CDKN1A, CSF1, GADD45G, CERK	96	192	13588	3.68598	1	0.778691	52.1651
GOTERM_BP_FAT	GO:0048534~hemopoietic or lymphoid organ development	6	4.54545	0.0470529	SIX1, GADD45G, TIPARP, IRF4, MB, IL31RA	96	281	13588	3.02224	1	0.778898	53.3116
GOTERM_BP_FAT	GO:0045941~positive regulation of transcription	8	6.06061	0.0485524	FOS, GATA6, ZMIZ1, SIX1, ZXDC, NR4A1, IRF4, BMP7	96	475	13588	2.38386	1	0.779359	54.4593
GOTERM_BP_FAT	GO:0008284~positive regulation of cell proliferation	6	4.54545	0.0488492	CDKN1A, FOSL2, ZMIZ1, CSF1, PRRX2, IL31RA	96	284	13588	2.99032	1	0.771442	54.6832
GOTERM_BP_FAT	GO:0048732~gland development	5	3.78788	0.0492758	PGR, PLXNA1, CSF1, SIX1, BMP7	96	197	13588	3.59243	1	0.76464	55.0034
GOTERM_BP_FAT	GO:0033673~negative regulation of kinase activity	3	2.27273	0.0494292	IRAK3, CDKN1A, GADD45G	96	51	13588	8.32598	1	0.756087	55.118
GOTERM_BP_FAT	GO:0010551~regulation of specific transcription from RNA polymerase II promoter	3	2.27273	0.0494292	GATA6, IRF4, ZBTB42	96	51	13588	8.32598	1	0.756087	55.118
GOTERM_BP_FAT	GO:0006469~negative regulation of protein kinase activity	3	2.27273	0.0494292	IRAK3, CDKN1A, GADD45G	96	51	13588	8.32598	1	0.756087	55.118
GOTERM_BP_FAT	GO:0001501~skeletal system development	6	4.54545	0.0494569	SIX1, TIPARP, NPR2, PRRX2, BMP7, BMP8A	96	285	13588	2.97982	1	0.746806	55.1386
GOTERM_BP_FAT	GO:0006869~lipid transport	4	3.0303	0.050738	OSBPL3, PLEKHA8, ATP8B1, LBP	96	119	13588	4.7577	1	0.746658	56.0847
GOTERM_BP_FAT	GO:0051338~regulation of transferase activity	5	3.78788	0.0507955	IRAK3, CDKN1A, CSF1, GADD45G, CERK	96	199	13588	3.55632	1	0.737989	56.1268
GOTERM_BP_FAT	GO:0051252~regulation of RNA metabolic process	17	12.8788	0.0526217	JDP2, FOSL2, RYBP, NR4A1, PRRX2, MAPKAPK2, JUNB, ZBTB42, PGR, FOS, GATA6, ZMIZ1, HEYL, SIX1, IRF4, NFIL3, BMP7	96	1488	13588	1.61708	1	0.741826	57.4418
GOTERM_BP_FAT	GO:0051348~negative regulation of transferase activity	3	2.27273	0.0529486	IRAK3, CDKN1A, GADD45G	96	53	13588	8.01179	1	0.735399	57.6734
GOTERM_BP_FAT	GO:0001993~regulation of systemic arterial blood pressure by norepinephrine-epinephrine	2	1.51515	0.0545957	ADRA1A, ADRA1D	96	8	13588	35.3854	1	0.737998	58.8219
GOTERM_BP_FAT	GO:0002520~immune system development	6	4.54545	0.0557807	SIX1, GADD45G, TIPARP, IRF4, MB, IL31RA	96	295	13588	2.87881	1	0.737494	59.63
GOTERM_BP_FAT	GO:0010876~lipid localization	4	3.0303	0.0605261	OSBPL3, PLEKHA8, ATP8B1, LBP	96	128	13588	4.42318	1	0.758726	62.7199
GOTERM_BP_FAT	GO:0003085~negative regulation of systemic arterial blood pressure	2	1.51515	0.0612094	ADRA1A, ADRA1D	96	9	13588	31.4537	1	0.754982	63.1461
GOTERM_BP_FAT	GO:0044093~positive regulation of molecular function	6	4.54545	0.0632554	IRAK3, CSF1, GADD45G, ADRA1A, IRF4, CERK	96	306	13588	2.77533	1	0.759101	64.3952
GOTERM_BP_FAT	GO:0008219~cell death	8	6.06061	0.0643982	STEAP3, SHB, IRAK3, GATA6, GADD45G, RYBP, MMD2, PPP1R15A	96	507	13588	2.2334	1	0.758072	65.0755
GOTERM_BP_FAT	GO:0044092~negative regulation of molecular function	4	3.0303	0.0651405	IRAK3, CDKN1A, GADD45G, NR4A1	96	132	13588	4.28914	1	0.754908	65.5108
GOTERM_BP_FAT	GO:0045935~positive regulation of nucleobase, nucleoside, nucleotide and nucleic acid metabolic process	8	6.06061	0.0660287	FOS, GATA6, ZMIZ1, SIX1, ZXDC, NR4A1, IRF4, BMP7	96	510	13588	2.22026	1	0.752628	66.0251
GOTERM_BP_FAT	GO:0045822~negative regulation of heart contraction	2	1.51515	0.0677773	ADRA1A, ADRA1D	96	10	13588	28.3083	1	0.754995	67.0165
GOTERM_BP_FAT	GO:0016265~death	8	6.06061	0.0710707	STEAP3, SHB, IRAK3, GATA6, GADD45G, RYBP, MMD2, PPP1R15A	96	519	13588	2.18176	1	0.765062	68.8106
GOTERM_BP_FAT	GO:0045893~positive regulation of transcription, DNA-dependent	7	5.30303	0.071197	FOS, GATA6, ZMIZ1, SIX1, NR4A1, IRF4, BMP7	96	416	13588	2.38171	1	0.759058	68.8776
GOTERM_BP_FAT	GO:0051254~positive regulation of RNA metabolic process	7	5.30303	0.0731538	FOS, GATA6, ZMIZ1, SIX1, NR4A1, IRF4, BMP7	96	419	13588	2.36466	1	0.762174	69.8978
GOTERM_BP_FAT	GO:0001817~regulation of cytokine production	4	3.0303	0.0735934	IRAK3, LRRC32, IRF4, LBP	96	139	13588	4.07314	1	0.757905	70.1227
GOTERM_BP_FAT	GO:0048146~positive regulation of fibroblast proliferation	2	1.51515	0.0742997	FOSL2, ZMIZ1	96	11	13588	25.7348	1	0.755008	70.4806
GOTERM_BP_FAT	GO:0051173~positive regulation of nitrogen compound metabolic process	8	6.06061	0.0751485	FOS, GATA6, ZMIZ1, SIX1, ZXDC, NR4A1, IRF4, BMP7	96	526	13588	2.15272	1	0.752867	70.9055
GOTERM_BP_FAT	GO:0010557~positive regulation of macromolecule biosynthetic process	8	6.06061	0.07754	FOS, GATA6, ZMIZ1, SIX1, ZXDC, NR4A1, IRF4, BMP7	96	530	13588	2.13648	1	0.758001	72.072
GOTERM_BP_FAT	GO:0032583~regulation of gene-specific transcription	3	2.27273	0.0798443	GATA6, IRF4, ZBTB42	96	67	13588	6.33769	1	0.762495	73.1544
GOTERM_BP_FAT	GO:0006355~regulation of transcription, DNA-dependent	16	12.1212	0.0837444	JDP2, FOSL2, RYBP, NR4A1, PRRX2, JUNB, ZBTB42, PGR, FOS, GATA6, ZMIZ1, HEYL, SIX1, IRF4, NFIL3, BMP7	96	1465	13588	1.54585	1	0.773574	74.8973
GOTERM_BP_FAT	GO:0048729~tissue morphogenesis	5	3.78788	0.0854633	PGR, PLXNA1, CSF1, SIX1, BMP7	96	238	13588	2.97356	1	0.775064	75.6313
GOTERM_BP_FAT	GO:0042310~vasoconstriction	2	1.51515	0.0872093	ADRA1A, ADRA1D	96	13	13588	21.7756	1	0.776618	76.3562
GOTERM_BP_FAT	GO:0048568~embryonic organ development	5	3.78788	0.0885141	SIX1, PRRX2, BMP7, JUNB, CYR61	96	241	13588	2.93655	1	0.776382	76.8847
GOTERM_BP_FAT	GO:0031328~positive regulation of cellular biosynthetic process	8	6.06061	0.09149	FOS, GATA6, ZMIZ1, SIX1, ZXDC, NR4A1, IRF4, BMP7	96	552	13588	2.05133	1	0.782608	78.049
GOTERM_BP_FAT	GO:0048844~artery morphogenesis	2	1.51515	0.0935972	ZMIZ1, PRRX2	96	14	13588	20.2202	1	0.78531	78.84
GOTERM_BP_FAT	GO:0060716~labyrinthine layer blood vessel development	2	1.51515	0.0935972	JUNB, CYR61	96	14	13588	20.2202	1	0.78531	78.84
GOTERM_BP_FAT	GO:0001976~neurological system process involved in regulation of systemic arterial blood pressure	2	1.51515	0.0935972	ADRA1A, ADRA1D	96	14	13588	20.2202	1	0.78531	78.84
GOTERM_BP_FAT	GO:0009891~positive regulation of biosynthetic process	8	6.06061	0.0948476	FOS, GATA6, ZMIZ1, SIX1, ZXDC, NR4A1, IRF4, BMP7	96	557	13588	2.03291	1	0.784797	79.2966
GOTERM_BP_FAT	GO:0009611~response to wounding	6	4.54545	0.0958399	DCBLD2, GGT5, SAA3, NINJ1, LBP, THBS1	96	347	13588	2.44741	1	0.783367	79.6524
GOTERM_BP_FAT	GO:0030097~hemopoiesis	5	3.78788	0.0990591	GADD45G, TIPARP, IRF4, MB, IL31RA	96	251	13588	2.81956	1	0.789877	80.7676

## Sheet: Down Targetome GO Term
Supplemental Table-8 Down Targetome GO Term
Category	Term	Count	%	PValue	Genes	List Total	Pop Hits	Pop Total	Fold Enrichment	Bonferroni	Benjamini	FDR
GOTERM_BP_FAT	GO:0006936~muscle contraction	3	0.722892	0.0396449	MYOM2, TRIM63, TPM1	29	153	13528	9.14672	0.999999	0.999999	42.5195
GOTERM_BP_FAT	GO:0003012~muscle system process	3	0.722892	0.0469322	MYOM2, TRIM63, TPM1	29	168	13528	8.33005	1	0.999788	48.2109
GOTERM_BP_FAT	GO:0010035~response to inorganic substance	3	0.722892	0.0667804	SDC1, HAAO, TPM1	29	205	13528	6.82658	1	0.999699	61.1736
